# Supplementary material for: Comparative Analysis of HEK293 Genomic Variability
Source: Biotechnol Bioeng. 2025 Nov 10;123(2):436–48. doi: 10.1002/bit.70105 (PMC12779178; doi:10.1002/bit.70105)
Supplement: Supplementary file 2 — supplementary_table_1_SNP_rates. [file BIT-123-436-s007.xlsx]

## Sheet: Tabelle1
Supplementary table 1. SNP rates per chromosome. Frequency of SNP occurrence per unit DNA and on average across the genome for 13 samples
Chromosome	HEK293_PE_p1	HEK293_PE_p2	HEK293_CD293	HEK293_BalCD	HEK293_F17	HEK293_6E	HEK293_adherent	HEK293H	HEK293F	HEK293E	HEK293Freestyle	HEK293T	HEK293
chr1	905	904	904	904	905	901	906	899	909	905	912	896	914
chr2	820	819	820	820	820	819	821	1005	824	819	829	819	823
chr3	779	779	780	780	780	779	780	782	781	782	783	798	784
chr4	1016	1015	1016	1016	1016	1011	1018	1016	1013	1010	1017	1014	1028
chr5	1094	1092	1113	1154	1112	1112	1094	832	849	837	855	836	1094
chr6	807	807	808	808	808	808	808	819	816	905	821	1163	805
chr7	765	765	766	766	765	999	766	1009	999	766	1005	999	770
chr8	782	782	782	782	783	1032	784	843	835	793	906	782	790
chr9	1171	1168	1175	1172	1175	856	1175	965	865	1147	879	859	1113
chr10	1005	1006	1007	1008	1008	1001	1009	1002	1002	1000	1004	999	1007
chr11	728	728	728	728	728	725	732	787	729	776	733	726	732
chr12	785	785	786	785	785	782	787	788	785	784	788	782	788
chr13	813	812	813	813	813	834	814	845	846	836	862	877	821
chr14	969	969	970	970	970	966	971	972	970	1375	974	964	1190
chr15	1175	1175	1177	1176	1176	1172	1177	1189	1184	1169	1193	1177	1183
chr16	837	838	835	836	838	1006	840	855	843	1169	846	839	843
chr17	879	879	880	879	881	877	880	876	874	880	879	879	876
chr18	774	774	775	775	774	775	775	795	797	1098	805	787	776
chr19	794	791	791	792	791	1076	791	770	796	1062	852	1065	766
chr20	663	662	665	663	664	676	664	681	680	684	687	677	687
chr21	791	793	793	791	794	1024	792	789	790	782	798	783	795
chr22	907	913	912	909	912	1326	914	932	1316	919	1323	1323	908
chrX	1440	1438	1440	1440	1440	1418	1441	1422	1416	1426	1421	1425	1438
Total average	913	914	915	916	915	948	915	930	915	936	923	929	920
