# Supplementary material for: Comparative Analysis of HEK293 Genomic Variability
Source: Biotechnol Bioeng. 2025 Nov 10;123(2):436–48. doi: 10.1002/bit.70105 (PMC12779178; doi:10.1002/bit.70105)
Supplement: Supplementary file 3 — supplementary_table_2_indel_rates. [file BIT-123-436-s004.xlsx]

## Sheet: Tabelle1
Supplementary table 2. Indel rates per chromosome. Frequency of indel occurrence per unit DNA and on average across the genome for 13 samples
Chromosome	HEK293_PE_p1	HEK293_PE_p2	HEK293_CD293	HEK293_BalCD	HEK293_F17	HEK293_6E	HEK293_adherent	HEK293H	HEK293F	HEK293E	HEK293Freestyle	HEK293T	HEK293
chr1	3155	3135	3143	3150	3139	3101	3178	3444	3420	3371	3513	3345	3565
chr2	3047	3021	3033	3040	3031	3038	3090	4321	3412	3373	3558	3371	3370
chr3	3088	3056	3070	3074	3064	2987	3125	3428	3270	3297	3350	3447	3529
chr4	3939	3882	3933	3958	3934	3799	4054	4711	4503	4441	4663	4534	5058
chr5	3884	3854	3964	4054	3957	3905	3949	3351	3510	3454	3636	3459	4466
chr6	2959	2941	2961	2967	2957	3023	2992	3410	3321	3704	3424	4690	3079
chr7	2800	2772	2780	2792	2773	3397	2811	4260	4039	3081	4167	4058	3139
chr8	3246	3208	3209	3235	3206	4039	3302	3888	4082	3682	4634	3568	3786
chr9	4293	4250	4198	4245	4234	3399	4300	4384	3961	5070	4304	3730	4836
chr10	3490	3459	3481	3496	3507	3417	3567	4104	4096	4157	4287	4174	4299
chr11	2973	2925	2951	2958	2938	2903	2997	3557	3212	3398	3333	3178	3154
chr12	2761	2741	2755	2757	2753	2741	2793	3224	3070	3038	3160	3052	3114
chr13	3241	3195	3206	3223	3210	3271	3272	3888	3811	3624	4050	3853	3640
chr14	3522	3482	3494	3503	3499	3493	3558	4037	3923	5610	4090	3856	5514
chr15	4051	4028	4048	4067	4032	4042	4117	5073	4849	4469	5020	4777	4832
chr16	3166	3129	3183	3210	3158	3674	3199	3997	3743	5153	3900	3617	3664
chr17	2647	2630	2641	2649	2646	2658	2670	3029	2925	3048	2997	3111	2921
chr18	2882	2873	2886	2880	2885	3006	2907	3631	3599	5114	3803	3498	3219
chr19	2279	2274	2294	2295	2286	2840	2319	2842	2800	3666	3054	3743	2634
chr20	2915	2871	2888	2903	2881	2854	2935	3362	3235	3307	3357	3163	3116
chr21	2943	2916	2946	2937	2941	3657	2967	3389	3272	3041	3412	3194	3294
chr22	3295	3257	3305	3303	3289	4298	3308	3967	5273	3760	5449	5314	3552
chrX	4295	4284	4314	4302	4282	4214	4371	4831	4569	4873	4710	4884	4599
Total average	3373	3343	3360	3372	3361	3449	3410	3948	3790	3857	3945	3851	3830
