# Supplementary material for: Comparative Analysis of HEK293 Genomic Variability
Source: Biotechnol Bioeng. 2025 Nov 10;123(2):436–48. doi: 10.1002/bit.70105 (PMC12779178; doi:10.1002/bit.70105)
Supplement: Supplementary file 4 — supplementary_table_3_GOterm_common_core_mutations. [file BIT-123-436-s003.xlsx]

## Sheet: Tabelle1
Supplementary table 3. GO term enrichment analysis of genomic variant data. High- and moderate functional predicted variants (SNP, indel, SV) shared across 13 samples.
GO enrichment analysis setting: pAdjustMethod = BH (Benjamini & Hochberg), pvalueCutoff = 0.05, qvalueCutoff = 0.2
ONTOLOGY	ID	Description	GeneRatio	BgRatio	RichFactor	FoldEnrichment	zScore	pvalue	p.adjust	qvalue	geneID	Count
BP	GO:0050907	detection of chemical stimulus involved in sensory perception	197/5421	479/18986	0.411273	1.44041	6.17146	1.60035e-09	1.01702e-05	9.99631e-06	ASIC3/CA6/CNGB1/CST1/CST2/GPR148/OR10A2/OR10A4/OR10AC1/OR10AG1/OR10D3/OR10G2/OR10G3/OR10G4/OR10G7/OR10G9/OR10H2/OR10H3/OR10H5/OR10J1/OR10J4/OR10Q1/OR10R2/OR10T2/OR10V1/OR10X1/OR11H6/OR11H7/OR13D1/OR13H1/OR13J1/OR1A1/OR1A2/OR1B1/OR1D5/OR1E1/OR1I1/OR1L4/OR1L6/OR1L8/OR1N2/OR1Q1/OR2A14/OR2A2/OR2A25/OR2A5/OR2AG1/OR2AG2/OR2AK2/OR2C1/OR2D2/OR2D3/OR2L13/OR2L8/OR2T11/OR2V2/OR2Y1/OR3A1/OR3A3/OR4A15/OR4A16/…	197
BP	GO:0098742	cell-cell adhesion via plasma-membrane adhesion molecules	125/5421	280/18986	0.446429	1.56353	6.00538	5.8266e-09	1.51689e-05	1.49095e-05	ALCAM/AMIGO3/BMP2/CADM1/CD177/CD6/CDH11/CDH13/CDH17/CDH2/CDH23/CDH26/CDH3/CDH5/CDH7/CDH9/CDHR2/CLDN16/CLDN18/CLDN22/CLDN4/CLDN5/CLDN8/CLSTN2/CLSTN3/CRB2/CRTAM/DCHS1/DCHS2/DSG1/DSG2/DSG3/DSG4/FAT1/FAT2/FAT3/FAT4/FLRT3/FXYD5/GPC4/HMCN1/HMCN2/IGSF11/ITGA3/ITGAM/JAML/LRFN4/MMP24/NECTIN1/NECTIN4/NEXN/NRXN1/NTNG2/PALLD/PCDH12/PCDH15/PCDH18/PCDHA1/PCDHA10/PCDHA11/PCDHA12/PCDHA13/PCDHA2/PCDHA3/PCDHA4/PCD…	125
BP	GO:0045103	intermediate filament-based process	54/5421	95/18986	0.568421	1.99078	6.11996	7.16078e-09	1.51689e-05	1.49095e-05	ARHGEF28/BFSP1/DST/EPPK1/ERBIN/EVPL/EVPLL/KLHL24/KRT1/KRT10/KRT13/KRT14/KRT15/KRT18/KRT19/KRT24/KRT25/KRT26/KRT27/KRT28/KRT3/KRT32/KRT35/KRT36/KRT38/KRT5/KRT6B/KRT6C/KRT7/KRT71/KRT72/KRT74/KRT75/KRT76/KRT77/KRT78/KRT79/KRT81/KRT83/KRT84/KRT86/NEFH/NEFM/NES/PKP1/PKP2/PLEC/PPL/SYNC/SYNM/TCHH/KRT4/MACF1/RAF1	54
BP	GO:0045104	intermediate filament cytoskeleton organization	53/5421	94/18986	0.56383	1.9747	5.98871	1.44325e-08	2.29297e-05	2.25375e-05	ARHGEF28/BFSP1/DST/EPPK1/ERBIN/EVPL/EVPLL/KLHL24/KRT1/KRT10/KRT13/KRT14/KRT15/KRT18/KRT19/KRT24/KRT25/KRT26/KRT27/KRT28/KRT3/KRT32/KRT35/KRT36/KRT38/KRT5/KRT6B/KRT6C/KRT7/KRT71/KRT72/KRT74/KRT75/KRT76/KRT77/KRT78/KRT79/KRT81/KRT83/KRT84/KRT86/NEFH/NEFM/NES/PKP1/PKP2/PLEC/PPL/SYNM/TCHH/KRT4/MACF1/RAF1	53
BP	GO:0050911	detection of chemical stimulus involved in sensory perception of smell	176/5421	431/18986	0.408353	1.43018	5.7107	2.16965e-08	2.75762e-05	2.71046e-05	CNGB1/GPR148/OR10A2/OR10A4/OR10AC1/OR10AG1/OR10D3/OR10G2/OR10G3/OR10G4/OR10G7/OR10G9/OR10H2/OR10H3/OR10H5/OR10J1/OR10J4/OR10Q1/OR10R2/OR10T2/OR10V1/OR10X1/OR11H6/OR11H7/OR13D1/OR13H1/OR13J1/OR1A1/OR1A2/OR1B1/OR1D5/OR1E1/OR1I1/OR1L4/OR1L6/OR1L8/OR1N2/OR1Q1/OR2A14/OR2A2/OR2A25/OR2A5/OR2AG1/OR2AG2/OR2AK2/OR2C1/OR2D2/OR2D3/OR2L13/OR2L8/OR2T11/OR2V2/OR2Y1/OR3A1/OR3A3/OR4A15/OR4A16/OR4A5/OR4B1/OR4C11/O…	176
BP	GO:0007608	sensory perception of smell	185/5421	459/18986	0.40305	1.4116	5.64312	2.99591e-08	3.17317e-05	3.1189e-05	ADCY3/ANO9/BBS4/CNGA2/CNGB1/GFY/GPR148/NAV2/OBP2A/OR10A2/OR10A4/OR10AC1/OR10AG1/OR10D3/OR10G2/OR10G3/OR10G4/OR10G7/OR10G9/OR10H2/OR10H3/OR10H5/OR10J1/OR10J4/OR10Q1/OR10R2/OR10T2/OR10V1/OR10X1/OR11H6/OR11H7/OR13D1/OR13H1/OR13J1/OR1A1/OR1A2/OR1B1/OR1D5/OR1E1/OR1I1/OR1L4/OR1L6/OR1L8/OR1N2/OR1Q1/OR2A14/OR2A2/OR2A25/OR2A5/OR2AG1/OR2AG2/OR2AK2/OR2C1/OR2D2/OR2D3/OR2L13/OR2L8/OR2T11/OR2V2/OR2Y1/OR3A1/OR3…	185
BP	GO:0007156	homophilic cell adhesion via plasma membrane adhesion molecules	80/5421	168/18986	0.47619	1.66776	5.49574	1.16301e-07	0.000105585	0.000103779	CADM1/CDH11/CDH13/CDH17/CDH2/CDH23/CDH26/CDH3/CDH5/CDH7/CDH9/CDHR2/CLSTN2/CLSTN3/DCHS1/DCHS2/DSG1/DSG2/DSG3/DSG4/FAT1/FAT2/FAT3/FAT4/HMCN1/HMCN2/IGSF11/NECTIN1/NECTIN4/NEXN/PALLD/PCDH12/PCDH15/PCDH18/PCDHA1/PCDHA10/PCDHA11/PCDHA12/PCDHA13/PCDHA2/PCDHA3/PCDHA4/PCDHA5/PCDHA6/PCDHA7/PCDHA8/PCDHA9/PCDHAC1/PCDHB10/PCDHB11/PCDHB12/PCDHB13/PCDHB15/PCDHB16/PCDHB2/PCDHB3/PCDHB6/PCDHB7/PCDHB8/PCDHB9/PCDHGA…	80
BP	GO:0045109	intermediate filament organization	42/5421	73/18986	0.575342	2.01503	5.49279	2.07746e-07	0.000165028	0.000162206	BFSP1/EPPK1/KLHL24/KRT1/KRT10/KRT13/KRT14/KRT15/KRT19/KRT24/KRT25/KRT26/KRT27/KRT28/KRT3/KRT32/KRT35/KRT36/KRT38/KRT5/KRT6B/KRT6C/KRT7/KRT71/KRT72/KRT74/KRT75/KRT76/KRT77/KRT78/KRT79/KRT81/KRT83/KRT84/KRT86/NEFH/NEFM/PKP1/PKP2/PLEC/TCHH/KRT4	42
BP	GO:0045229	external encapsulating structure organization	136/5421	341/18986	0.398827	1.39681	4.67432	3.7703e-06	0.00266225	0.00261672	ABI3BP/ADAM15/ADAM8/ADAMTS10/ADAMTS12/ADAMTS14/ADAMTS16/ADAMTS17/ADAMTS18/ADAMTS19/ADAMTS2/ADAMTS3/ADAMTS4/ADAMTS5/ADAMTS7/ADAMTS8/ADAMTSL3/ADAMTSL4/APBB2/ATP7A/AXIN2/BMP2/CAV2/COL11A1/COL12A1/COL14A1/COL16A1/COL17A1/COL18A1/COL1A2/COL22A1/COL24A1/COL28A1/COL2A1/COL3A1/COL4A1/COL4A2/COL4A6/COL5A1/COL5A3/COL6A1/COL9A3/CPB2/CRISPLD2/CTSS/CYP1B1/DAG1/ECM2/EFEMP2/EGFLAM/ELF3/ELN/EXOC8/FBLN1/FERMT1/FG…	136
BP	GO:0043062	extracellular structure organization	135/5421	340/18986	0.397059	1.39062	4.5945	5.35799e-06	0.003405	0.00334677	ABI3BP/ADAM15/ADAM8/ADAMTS10/ADAMTS12/ADAMTS14/ADAMTS16/ADAMTS17/ADAMTS18/ADAMTS19/ADAMTS2/ADAMTS3/ADAMTS4/ADAMTS5/ADAMTS7/ADAMTS8/ADAMTSL3/ADAMTSL4/APBB2/ATP7A/AXIN2/BMP2/CAV2/COL11A1/COL12A1/COL14A1/COL16A1/COL17A1/COL18A1/COL1A2/COL22A1/COL24A1/COL28A1/COL2A1/COL3A1/COL4A1/COL4A2/COL4A6/COL5A1/COL5A3/COL6A1/COL9A3/CPB2/CRISPLD2/CTSS/CYP1B1/DAG1/ECM2/EFEMP2/EGFLAM/ELF3/ELN/EXOC8/FBLN1/FERMT1/FG…	135
BP	GO:0031424	keratinization	43/5421	83/18986	0.518072	1.81445	4.7008	6.68151e-06	0.00386009	0.00379407	ABCA12/CDH3/CERS3/CYP26B1/EVPL/HRNR/KRT1/KRT3/KRT5/KRT6B/KRT6C/KRT7/KRT71/KRT72/KRT74/KRT75/KRT76/KRT77/KRT78/KRT79/KRT81/KRT83/KRT84/KRT86/LCE1E/LCE1F/LCE2D/LCE3D/LIPN/PPHLN1/PPL/SHARPIN/SPRR1A/SPRR1B/SPRR3/TCHH/TGM1/TGM3/KRT4/LCE4A/LCE3B/LCE3A/LCE3C	43
BP	GO:0030198	extracellular matrix organization	134/5421	339/18986	0.39528	1.38439	4.51445	7.58129e-06	0.00401492	0.00394626	ABI3BP/ADAM15/ADAM8/ADAMTS10/ADAMTS12/ADAMTS14/ADAMTS16/ADAMTS17/ADAMTS18/ADAMTS19/ADAMTS2/ADAMTS3/ADAMTS4/ADAMTS5/ADAMTS7/ADAMTS8/ADAMTSL3/ADAMTSL4/APBB2/ATP7A/AXIN2/BMP2/CAV2/COL11A1/COL12A1/COL14A1/COL16A1/COL17A1/COL18A1/COL1A2/COL22A1/COL24A1/COL28A1/COL2A1/COL3A1/COL4A1/COL4A2/COL4A6/COL5A1/COL5A3/COL6A1/COL9A3/CPB2/CRISPLD2/CTSS/CYP1B1/DAG1/ECM2/EFEMP2/EGFLAM/ELF3/ELN/EXOC8/FBLN1/FERMT1/FG…	134
BP	GO:0030216	keratinocyte differentiation	78/5421	178/18986	0.438202	1.53472	4.53105	9.22031e-06	0.00450731	0.00443023	ABCA12/AKR1C3/ALOX15B/BCR/CD109/CDH3/CERS3/CSTA/CYP26B1/DNASE1L2/DSG4/EVPL/FLG/FOXN1/GRHL1/HRNR/IRF6/KDF1/KRT1/KRT10/KRT14/KRT3/KRT36/KRT5/KRT6B/KRT6C/KRT7/KRT71/KRT72/KRT74/KRT75/KRT76/KRT77/KRT78/KRT79/KRT81/KRT83/KRT84/KRT86/LATS2/LCE1E/LCE1F/LCE2D/LCE3D/LIPN/MED1/MSX2/PALLD/PAX6/PKP1/PLEC/POU2F3/PPHLN1/PPL/ROCK2/S100A7/SHARPIN/SPRR1A/SPRR1B/SPRR3/ST14/STK4/TCHH/TGM1/TGM3/VDR/WNT16/KRT4/LCE4A/…	78
BP	GO:0006026	aminoglycan catabolic process	22/5421	34/18986	0.647059	2.2662	4.67142	1.2623e-05	0.00572996	0.00563197	CD44/CHI3L1/CHI3L2/CHIA/FUCA1/GLB1/HEXA/HEXB/HMMR/HYAL1/HYAL2/HYAL3/IDUA/PGLYRP1/PGLYRP2/PGLYRP3/PGLYRP4/SGSH/SPAM1/STAB2/TGFB1/CHIT1	22
BP	GO:0098534	centriole assembly	28/5421	48/18986	0.583333	2.04301	4.57381	1.5334e-05	0.00645958	0.0063491	ALMS1/BRCA1/C2CD3/CCDC57/CCDC61/CCDC78/CCP110/CDC20B/CDK5RAP2/CEP120/CEP135/CEP192/CEP295/CEP63/CEP72/CEP85/CNTROB/DEUP1/KAT2B/KIAA0753/MDM1/NUP62/PLK4/POC1B/RTTN/SASS6/SPICE1/STIL	28
BP	GO:0000075	cell cycle checkpoint signaling	86/5421	203/18986	0.423645	1.48374	4.38035	1.62633e-05	0.00645958	0.0063491	ABRAXAS1/APC/ATM/ATR/AURKB/BABAM1/BARD1/BIRC5/BLM/BRCA1/BRCA2/BRIP1/BUB1B/CDC45/CDK5RAP2/CDK5RAP3/CDKN1B/CDT1/CENPF/CEP63/CHEK1/CHEK2/CHFR/CHMP4C/DGKZ/DOT1L/DTL/DTX3L/DYNC1LI1/E2F7/EIF2AK4/EME1/ERCC6/ETAA1/GEN1/GML/GNB1L/HASPIN/HORMAD1/HUS1B/INCENP/KNL1/KNTC1/MAP3K20/MRNIP/MUS81/NDC80/NEK11/NOP53/NSUN2/PARP9/PIDD1/PML/PRAP1/RNASEH2B/RPA4/SKA3/SPC24/SPDL1/SYCP2L/TAOK3/TELO2/TEX14/TICRR/TIMELESS/TI…	86
BP	GO:0051298	centrosome duplication	39/5421	76/18986	0.513158	1.79724	4.40233	2.35383e-05	0.00879917	0.00864868	ALMS1/BRCA1/BRCA2/C2CD3/CCDC57/CCP110/CDK5RAP2/CEP120/CEP131/CEP135/CEP192/CEP295/CEP63/CEP72/CEP85/CHMP4C/CHMP5/CHORDC1/CNTROB/DEUP1/FBXW5/GEN1/KAT2B/KIAA0753/MDM1/NAT10/NDC80/NUP62/PDCD6IP/PKHD1/PLK4/POC1B/ROCK2/RTTN/SASS6/SPICE1/STIL/TMEM67/BRSK1	39
BP	GO:0030199	collagen fibril organization	37/5421	72/18986	0.513889	1.7998	4.29822	3.62861e-05	0.012811	0.0125919	ADAMTS12/ADAMTS14/ADAMTS19/ADAMTS2/ADAMTS3/ADAMTS7/ATP7A/COL11A1/COL12A1/COL14A1/COL18A1/COL1A2/COL28A1/COL2A1/COL3A1/COL5A1/COL5A3/COL6A1/CYP1B1/EFEMP2/FKBP10/LOXL1/LOXL2/LOXL3/LOXL4/P3H4/SELENON/TLL1/COLGALT2/DDR2/DPT/FMOD/OPTC/TGFB2/ERO1A/EXT1/P4HA1	37
BP	GO:0031023	microtubule organizing center organization	68/5421	156/18986	0.435897	1.52665	4.17533	4.10141e-05	0.0137181	0.0134835	ALMS1/AURKA/BBS4/BRCA1/BRCA2/C2CD3/CCDC102B/CCDC57/CCDC61/CCDC78/CCNL2/CCP110/CDC20B/CDK11A/CDK5RAP2/CEP120/CEP131/CEP135/CEP192/CEP295/CEP63/CEP72/CEP85/CETN3/CHD3/CHEK1/CHMP4C/CHMP5/CHORDC1/CNTLN/CNTROB/CROCC/CSAG1/DEUP1/DZIP1/FBXW5/FES/GCC2/GEN1/KAT2B/KIAA0753/KIAA1614/KIF15/MAP9/MCPH1/MDM1/NAT10/NDC80/NIN/NSFL1C/NUP62/ODF2/PCM1/PDCD6IP/PKHD1/PLK4/POC1B/ROCK2/RTTN/SASS6/SLC16A1/SPICE1/SSX2IP/S…	68
BP	GO:0007099	centriole replication	25/5421	43/18986	0.581395	2.03622	4.3003	4.71793e-05	0.0149912	0.0147348	ALMS1/BRCA1/C2CD3/CCDC57/CCP110/CDK5RAP2/CEP120/CEP135/CEP192/CEP295/CEP63/CEP72/CEP85/CNTROB/DEUP1/KAT2B/KIAA0753/MDM1/NUP62/PLK4/POC1B/RTTN/SASS6/SPICE1/STIL	25
BP	GO:0007098	centrosome cycle	63/5421	143/18986	0.440559	1.54297	4.12009	5.25666e-05	0.0159077	0.0156356	ALMS1/AURKA/BBS4/BRCA1/BRCA2/C2CD3/CCDC102B/CCDC57/CCNL2/CCP110/CDK11A/CDK5RAP2/CEP120/CEP131/CEP135/CEP192/CEP295/CEP63/CEP72/CEP85/CETN3/CHD3/CHEK1/CHMP4C/CHMP5/CHORDC1/CNTLN/CNTROB/CROCC/CSAG1/DEUP1/FBXW5/FES/GEN1/KAT2B/KIAA0753/KIAA1614/KIF15/MAP9/MCPH1/MDM1/NAT10/NDC80/NIN/NSFL1C/NUP62/ODF2/PCM1/PDCD6IP/PKHD1/PLK4/POC1B/ROCK2/RTTN/SASS6/SLC16A1/SPICE1/SSX2IP/STIL/TMEM67/XRCC2/BRSK1/NEK2	63
BP	GO:0010042	response to manganese ion	13/5421	17/18986	0.764706	2.67823	4.37613	5.79629e-05	0.0167434	0.016457	ATF4/ATP13A2/ATP7A/D2HGDH/EIF2AK3/LRRK2/SLFN14/SOD2/TFRC/TSPO/HSP90B1/PTGS2/EIF2S1	13
BP	GO:0045005	DNA-templated DNA replication maintenance of fidelity	31/5421	59/18986	0.525424	1.84019	4.08602	8.87373e-05	0.0227984	0.0224085	ATR/ATRX/BARD1/BLM/BOD1L1/BRCA1/BRCA2/CENPS/DDX11/EME1/ETAA1/EXO1/GEN1/MCM9/MMS22L/MUS81/POLE/POLQ/RTEL1/SLFN11/TIMELESS/TIPIN/TONSL/WRN/ZNF365/ZRANB3/DONSON/NUCKS1/PARP1/EXD2/FANCM	31
BP	GO:0043588	skin development	124/5421	324/18986	0.382716	1.34039	3.90664	8.95124e-05	0.0227984	0.0224085	ABCA12/ADAMTS2/AHDC1/AKR1C3/ALOX12/ALOX15B/ALX4/AP3B1/ASH1L/ASPRV1/ATP7A/BCR/CD109/CDH3/CERS3/CLDN4/COL1A2/COL3A1/COL5A1/COL5A3/COL6A1/CSTA/CYP26B1/CYSRT1/DACT2/DNASE1L2/DSG4/EVPL/FERMT1/FLG/FLG2/FOXN1/FRAS1/GLI2/GORAB/GRHL1/GRHL3/HPSE/HRNR/IRF6/ITGA3/ITGB4/JUP/KDF1/KRT1/KRT10/KRT14/KRT25/KRT27/KRT28/KRT3/KRT36/KRT5/KRT6B/KRT6C/KRT7/KRT71/KRT72/KRT74/KRT75/KRT76/KRT77/KRT78/KRT79/KRT81/KRT83/KRT8…	124
BP	GO:0006027	glycosaminoglycan catabolic process	18/5421	28/18986	0.642857	2.25148	4.18931	8.96869e-05	0.0227984	0.0224085	CD44/FUCA1/GLB1/HEXA/HEXB/HMMR/HYAL1/HYAL2/HYAL3/IDUA/PGLYRP1/PGLYRP2/PGLYRP3/PGLYRP4/SGSH/SPAM1/STAB2/TGFB1	18
BP	GO:1905515	non-motile cilium assembly	33/5421	65/18986	0.507692	1.77809	3.97239	0.000127798	0.0312368	0.0307026	ARL13B/BBS10/BBS2/BBS4/BBS7/C2CD3/CC2D2B/CCDC13/CEP126/CEP131/CEP135/CEP350/CEP89/DISC1/DYNC2H1/GFY/GORAB/HAP1/IFT88/NPHP3/PCM1/PIBF1/RP1/RPGRIP1L/SEPTIN9/TBC1D32/TMEM216/CC2D2A/MAP4/KCNJ10/VANGL2/EXOC5/TOGARAM1	33
BP	GO:0016339	calcium-dependent cell-cell adhesion via plasma membrane cell adhesion molecules	26/5421	48/18986	0.541667	1.89708	3.93388	0.00016895	0.0397658	0.0390858	CDH11/CDH13/CDH17/CDH2/CDH23/CDH26/CDH3/CDH5/CDH7/CDH9/DCHS1/DSG1/FXYD5/NRXN1/PCDH12/PCDHB10/PCDHB11/PCDHB13/PCDHB16/PCDHB2/PCDHB3/PCDHB6/PCDHB9/SELP/KIFAP3/SELL	26
BP	GO:0031297	replication fork processing	27/5421	51/18986	0.529412	1.85416	3.86125	0.000211349	0.0479686	0.0471483	ATR/ATRX/BARD1/BLM/BOD1L1/BRCA1/BRCA2/CENPS/DDX11/EME1/ETAA1/EXO1/GEN1/MMS22L/MUS81/POLQ/RTEL1/TIPIN/TONSL/WRN/ZNF365/ZRANB3/DONSON/NUCKS1/PARP1/EXD2/FANCM	27
CC	GO:0062023	collagen-containing extracellular matrix	187/5702	430/19960	0.434884	1.52232	6.92429	1.87682e-11	1.42075e-08	1.29599e-08	A1BG/A2M/ABI3BP/ACAN/ACHE/ADAM19/ADAMDEC1/ADAMTS10/ADAMTS2/ADAMTS3/ADAMTS4/ADAMTS5/ADAMTS8/ADAMTSL4/AGRN/AHSG/ANGPTL5/APOA4/APOE/BCAM/BCAN/C17orf58/CCN2/CCN3/CD151/CDH13/CDH2/CDON/CILP/CLC/CLEC3B/COCH/COL11A1/COL12A1/COL14A1/COL16A1/COL17A1/COL18A1/COL1A2/COL22A1/COL24A1/COL26A1/COL28A1/COL2A1/COL3A1/COL4A1/COL4A2/COL4A6/COL5A1/COL5A3/COL6A1/COL6A2/COL6A3/COL6A5/COL6A6/COL9A3/COLEC12/CPA3/CRELD1/…	187
CC	GO:0005604	basement membrane	49/5702	92/19960	0.532609	1.86441	5.25522	5.44022e-07	0.000205912	0.000187831	ACHE/AGRN/CD151/COL17A1/COL18A1/COL28A1/COL2A1/COL4A1/COL4A2/COL4A6/COL5A1/COL6A1/DAG1/DST/EFEMP2/EGFLAM/ERBIN/FBLN1/FN1/FRAS1/FREM1/FREM2/FREM3/HMCN1/HSPG2/ITGB4/LAD1/LAMA1/LAMA2/LAMA3/LAMA4/LAMA5/LAMC1/LAMC2/LAMC3/LOXL1/LOXL2/MATN2/MMRN2/NID1/NID2/NPNT/SERPINF1/TNC/USH2A/VTN/VWA2/VWC2/LAMB3	49
CC	GO:0009897	external side of plasma membrane	157/5702	407/19960	0.385749	1.35033	4.51561	7.0596e-06	0.00178137	0.00162495	ABCA1/ABCB1/ACKR2/ADAM21/ADGRE1/ALCAM/ANPEP/ASGR2/ASTN1/BCAM/BTN1A1/BTNL3/BTNL8/BTNL9/C17orf99/CAPN2/CCR8/CCRL2/CD163/CD163L1/CD19/CD200R1/CD207/CD22/CD226/CD248/CD27/CD33/CD3G/CD5/CD86/CDH13/CDH5/CLCN3/CLEC10A/CLEC12B/CLEC17A/CLEC2D/CLEC4A/CLEC4D/CLEC4F/COLEC10/CTLA4/CUBN/CX3CR1/CXCR1/DAG1/DNAI2/ECE1/ENPEP/FCER1G/FCGR2A/FCGR3A/FCRL3/FCRL4/FCRL5/FCRLA/FGA/FOLR3/GFRA1/GFRAL/GHR/GPC4/GPIHBP1/HEG1/H…	157
CC	GO:0001917	photoreceptor inner segment	37/5702	72/19960	0.513889	1.79888	4.29444	3.67912e-05	0.00696273	0.00635132	ADGRV1/AIPL1/BBS4/CCDC66/CDH23/CROCC/FAM161A/GNGT1/HKDC1/IMPG1/INHA/KIAA0586/KIF17/MYO3A/MYO3B/MYO7A/NOS1/PCARE/PHLPP2/PIP4K2A/PPEF2/PRPH2/REEP6/RP1/SNAP25/TULP1/USH1C/USH2A/USP45/WHRN/ZBED4/CRB1/KIFAP3/PDC/RD3/RDH11/RDH12	37
CC	GO:0098858	actin-based cell projection	94/5702	234/19960	0.401709	1.40619	3.95254	8.30832e-05	0.0120274	0.0109713	ABI3/ADCY6/ADGRV1/ANKRD24/ATP6V1B1/ATP7A/ATP8B1/BBS2/CD44/CDH23/CDHR2/CDK5/CEACAM20/CIB1/CLCA1/CUBN/DAG1/DEF6/DMD/DPEP1/ELMOD3/ENPP7/ESPNL/EXOC4/EZR/FABP2/FAT1/FCRL3/FMN2/FOXA1/FSCN2/HYAL2/ICAM2/IGF2BP1/IQGAP2/ITGA3/ITGAV/LCP1/LOXHD1/LRRK2/CD302/MTTP/MYO10/MYO15A/MYO1A/MYO1C/MYO1G/MYO1H/MYO3A/MYO3B/MYO5A/MYO6/MYO7A/MYO7B/NOS1AP/OTOP1/OXTR/PALM/PCDH15/PDPN/PDZD7/PIEZO1/PIEZO2/PODXL/PPP1R9A/PROM2/P…	94
CC	GO:0030426	growth cone	71/5702	168/19960	0.422619	1.47939	3.94595	9.53295e-05	0.0120274	0.0109713	ALS2/APBB1/APBB2/BOC/CBARP/CDK5/CFL1/CIB1/COBL/CRMP1/DBN1/DCC/DISC1/DOCK7/DVL1/ELAVL4/EXOC4/EXOC6/EXOC7/EXOC8/FKBP15/FLNA/FLRT3/FRMD7/GDPD5/GPRIN1/HAP1/HSP90AA1/IGF2BP1/IGHMBP2/INPP5J/ITGA3/ITGA4/KIF20B/KIF21A/LRIG2/LRRK2/MAP1B/MAPK8IP3/MYO5A/MYO9A/NDRG2/NECTIN1/NGEF/NIN/NRXN1/PALLD/PCDHGB1/PREX1/PTCH1/PTPRS/SCN11A/SETX/SIRT2/SNAP25/TENM2/THY1/TIAM2/UNC5C/WHRN/ZFYVE27/ZNF804A/TRAK1/APP/ADCY10/COP…	71
CC	GO:0005788	endoplasmic reticulum lumen	120/5702	314/19960	0.382166	1.33778	3.81519	0.000127192	0.0128318	0.011705	ADAMTS5/ADAMTS7/ADAMTSL4/AHSG/ANO8/APOA4/APOB/APOE/APOL1/ARSA/ARSB/ARSD/ARSG/ARSH/ARSL/BCHE/BGLAP/BMP15/BPIFB2/CALU/CDH2/COL11A1/COL12A1/COL14A1/COL16A1/COL17A1/COL18A1/COL1A2/COL22A1/COL24A1/COL26A1/COL28A1/COL2A1/COL3A1/COL4A1/COL4A2/COL4A6/COL5A1/COL5A3/COL6A1/COL6A2/COL6A3/COL9A3/CP/CSF1/CTSC/DAG1/DNAJB11/EDEM2/EDEM3/ERAP1/ERO1B/ERP27/EVA1A/F8/F9/FAM20C/FGA/FGF23/FKBP10/FLT3/FN1/FOXRED2/FSTL3…	120
CC	GO:0030427	site of polarized growth	72/5702	173/19960	0.416185	1.45687	3.81659	0.000151664	0.0128318	0.011705	ALS2/APBB1/APBB2/BOC/CBARP/CDK5/CFL1/CIB1/COBL/CRMP1/DBN1/DCC/DISC1/DOCK7/DVL1/ELAVL4/EXOC4/EXOC6/EXOC7/EXOC8/FKBP15/FLNA/FLRT3/FRMD7/FRY/GDPD5/GPRIN1/HAP1/HSP90AA1/IGF2BP1/IGHMBP2/INPP5J/ITGA3/ITGA4/KIF20B/KIF21A/LRIG2/LRRK2/MAP1B/MAPK8IP3/MYO5A/MYO9A/NDRG2/NECTIN1/NGEF/NIN/NRXN1/PALLD/PCDHGB1/PREX1/PTCH1/PTPRS/SCN11A/SETX/SIRT2/SNAP25/TENM2/THY1/TIAM2/UNC5C/WHRN/ZFYVE27/ZNF804A/TRAK1/APP/ADCY10…	72
CC	GO:0097733	photoreceptor cell cilium	54/5702	122/19960	0.442623	1.54941	3.84932	0.000152558	0.0128318	0.011705	ATP1A4/BBS4/BBS7/CCDC66/CETN3/CNGA1/CNGB1/CNGB3/EYS/FAM161A/GNGT1/GRK4/GUCA1C/GUCY2D/GUCY2F/IMPG1/INHA/KIAA1549/KIF17/LCA5/MAP1B/MERTK/MYO7A/MYRIP/OPN1LW/PCARE/PCDH15/PCDHB13/PCDHB15/PDE6B/PDE6G/PHLPP2/PIP4K2A/POC5/PPEF2/PRPH2/ROM1/RP1/RP1L1/RPGRIP1L/SPATA7/SPTBN5/TBCC/TSGA10IP/TULP1/USH1C/USH2A/WHRN/CRB1/KIFAP3/NPHP4/PDC/RD3/OPN3	54
CC	GO:0005938	cell cortex	123/5702	325/19960	0.378462	1.32481	3.73349	0.000170156	0.0128808	0.0117497	ACTN3/AKAP12/AKAP13/ANLN/ARV1/AXIN1/BFSP1/BIN2/BSN/CALD1/CAP1/CAPN2/CDH2/CEP85/CLDN5/CLIP1/CLIP2/CLIP4/COBL/CRIP2/DBN1/DENND2B/DLC1/DST/EXOC2/EXOC3L4/EXOC4/EXOC6/EXOC7/EXOC8/EZR/FABP2/FAM110C/FIGNL2/FLNA/FMN2/FMNL1/FRY/GLRX3/GPSM1/GPSM2/GRK4/GRM7/GUCY1B1/GYS2/HMCN1/IQGAP2/IQGAP3/KANK1/KDF1/KIAA1614/KIF21A/KNCN/KRT19/LAMC2/LLGL1/LLGL2/CD302/MAEA/MED28/MLPH/MTSS2/MYL12B/MYO10/MYO1A/MYO1C/MYO5B/MYO6…	123
CC	GO:0045177	apical part of cell	171/5702	474/19960	0.360759	1.26285	3.66257	0.000201222	0.0138477	0.0126317	ABCB1/ABCB5/ABCC2/ABCG8/ACY3/ADGRF5/AJAP1/AJM1/AKR1A1/ANXA13/AQP8/ARHGEF18/ASPM/ATP4A/ATP6V0A4/ATP6V1B1/ATP7A/ATP8B1/C5AR1/CASR/CD44/CDH2/CDHR2/CEACAM20/CFTR/CHL1/CIB1/CLDN4/CPO/CRB2/CRB3/CSPG4/CUBN/CYBRD1/CYP4F12/DCHS1/DPEP1/DSG1/DSG2/DSTYK/DUOX1/DUOX2/DUOXA2/DYNC2H1/ENPEP/EPB41L4B/EPCAM/EPS15/ERBB2/EZR/F2RL2/FABP2/FAT1/FN1/FRMD1/FRMPD2/GPIHBP1/HSP90AA1/HYAL2/IGSF5/IL10RA/IL6R/ITGA8/ITPR3/KCNE4/…	171
CC	GO:0031253	cell projection membrane	133/5702	358/19960	0.371508	1.30047	3.62788	0.000243117	0.0145346	0.0132583	ADCY3/ADGRE2/ADGRV1/AIF1L/AKAP5/APC/APPL2/AQP8/ARHGEF2/ARHGEF4/ARL13B/ATF4/ATP6V0A4/ATP7A/BBS2/BBS4/BBS7/BRWD1/CD44/CDHR2/CEACAM20/CFL1/CIB1/CLCN2/CLCN3/CNGA1/CNGA2/CNGB1/CSPG4/CUBN/CYBRD1/DDN/DLC1/DMD/DOCK8/DPEP1/EPS8L3/ERBB2/EVC/EZR/FAM107A/FCRL3/FERMT1/FGD5/GABRE/GABRG2/GNA12/GPR37L1/GPR88/GUCY2D/HSP90AA1/ITGA3/ITGA8/ITGAV/ITLN1/JCAD/KANK1/KCNJ11/KCNK1/KSR1/LCP1/LRP2/MCHR1/MTMR6/MTMR9/MTSS2/MT…	133
CC	GO:0030864	cortical actin cytoskeleton	38/5702	80/19960	0.475	1.66275	3.75613	0.000249604	0.0145346	0.0132583	ACTN3/AKAP13/ANLN/CALD1/CAP1/CAPN2/CDH2/CLDN5/COBL/DLC1/GYS2/KNCN/KRT19/LLGL1/LLGL2/MAEA/MED28/MLPH/MTSS2/MYO1A/MYRIP/PIEZO1/PIEZO2/PPP1R9A/RAPGEF3/SHROOM2/SHROOM3/SPTA1/SPTBN2/SPTBN4/SPTBN5/TMC2/WDR1/ACTN2/CORO1A/ACTN1/GMFB/SPTB	38
CC	GO:0016459	myosin complex	29/5702	57/19960	0.508772	1.78097	3.73393	0.000310343	0.0167807	0.0153072	CGN/CGNL1/MYH1/MYH13/MYH15/MYH3/MYH6/MYH7B/MYH8/MYL12B/MYL5/MYO10/MYO15A/MYO16/MYO18A/MYO18B/MYO1A/MYO1C/MYO1G/MYO1H/MYO3A/MYO3B/MYO5A/MYO5B/MYO6/MYO7A/MYO7B/MYO9A/MYO9B	29
CC	GO:0097731	9+0 non-motile cilium	57/5702	134/19960	0.425373	1.48903	3.5919	0.000363088	0.0183238	0.0167148	ATP1A4/BBS4/BBS7/CCDC66/CETN3/CNGA1/CNGB1/CNGB3/EYS/FAM161A/GNGT1/GRK4/GUCA1C/GUCY2D/GUCY2F/IMPG1/INHA/KIAA1549/KIF17/LCA5/MAP1B/MERTK/MYO7A/MYRIP/OPN1LW/PCARE/PCDH15/PCDHB13/PCDHB15/PDE6B/PDE6G/PHLPP2/PHYH/PIP4K2A/PKHD1/POC5/PPEF2/PRPH2/ROM1/RP1/RP1L1/RPGRIP1L/SPATA7/SPTBN5/TBCC/TSGA10IP/TULP1/USH1C/USH2A/WHRN/C1orf115/CRB1/KIFAP3/NPHP4/PDC/RD3/OPN3	57
CC	GO:0098862	cluster of actin-based cell projections	70/5702	173/19960	0.404624	1.4164	3.47853	0.000492705	0.0233111	0.0212641	ACTN3/ADCY6/ADGRV1/ANKRD24/AQP8/ATP6V0A4/ATP7A/ATP8B1/BBS2/CDH23/CDHR2/CUBN/CYBRD1/DIAPH3/ELMOD3/ENPEP/ESPNL/EZR/FLNA/FSCN2/GNA12/HSP90AA1/ITLN1/ITPR3/KCNK1/KNCN/LOXHD1/LRP2/MTTP/MYL12B/MYO15A/MYO1A/MYO1C/MYO3A/MYO3B/MYO7A/MYO7B/PCDH15/PDZD7/PIEZO1/PIEZO2/PLB1/PLEC/PTPRQ/RGS19/SCIN/SI/SLC11A2/SLC19A1/SLC28A1/SLC34A2/SLC34A3/SLC3A1/SLC5A6/SLC6A18/SLC6A19/SLC9A3/TMC2/TMPRSS15/TRIOBP/TRPA1/TSPEAR/US…	70
CC	GO:0097730	non-motile cilium	69/5702	171/19960	0.403509	1.41249	3.42576	0.000589267	0.0262397	0.0239356	ARL13B/ATP1A4/BBS4/BBS7/CCDC66/CDH23/CEP89/CETN3/CNGA1/CNGA2/CNGB1/CNGB3/ELMOD3/ERICH3/EYS/FAM161A/GNGT1/GRK4/GUCA1C/GUCY2D/GUCY2F/IFT88/IMPG1/INHA/KIAA1549/KIF17/KNCN/LCA5/MAP1B/MCHR1/MERTK/MYO7A/MYRIP/OPN1LW/PCARE/PCDH15/PCDHB13/PCDHB15/PDE6B/PDE6G/PHLPP2/PHYH/PIP4K2A/PKD1L1/PKD2L1/PKHD1/POC5/PPEF2/PRPH2/ROM1/RP1/RP1L1/RPGRIP1L/SEPTIN9/SPATA7/SPTBN5/TBCC/TSGA10IP/TULP1/USH1C/USH2A/WHRN/C1orf115…	69
CC	GO:0043202	lysosomal lumen	43/5702	98/19960	0.438776	1.53595	3.36338	0.000852003	0.0358315	0.032685	ACAN/ACP2/AGRN/APOB/ARSA/ARSB/ATP13A2/BCAN/CSPG4/CSPG5/CTSF/CTSS/CUBN/FUCA1/GAA/GALC/GC/GLB1/GPC4/GPC6/HEXA/HEXB/HPSE/HSP90AA1/HSPG2/HYAL1/IDUA/MAN2B1/MAN2B2/MANBA/NAGLU/NCAN/PPT1/SDC1/SERPINB13/SGSH/SMPD1/TCN2/TPP1/CTSA/FASLG/FMOD/PRELP	43
CC	GO:0072687	meiotic spindle	11/5702	16/19960	0.6875	2.40661	3.55944	0.000994189	0.0378961	0.0345684	ASPM/AURKA/BORA/CNTRL/FBXO5/INCENP/SEPTIN1/SIRT2/SKA3/SHCBP1L/HSPA2	11
CC	GO:0001750	photoreceptor outer segment	42/5702	96/19960	0.4375	1.53148	3.30098	0.00104403	0.0378961	0.0345684	ATP1A4/BBS4/BBS7/CCDC66/CNGA1/CNGB1/CNGB3/EYS/GNGT1/GRK4/GUCA1C/GUCY2D/GUCY2F/IMPG1/INHA/KIF17/MAP1B/MERTK/MYO7A/MYRIP/OPN1LW/PCARE/PCDH15/PCDHB13/PDE6B/PDE6G/PHLPP2/PIP4K2A/PPEF2/PRPH2/ROM1/RP1/RP1L1/SPATA7/SPTBN5/TULP1/USH1C/CRB1/KIFAP3/PDC/RD3/OPN3	42
CC	GO:0097729	9+2 motile cilium	88/5702	231/19960	0.380952	1.33353	3.22439	0.00105128	0.0378961	0.0345684	ADGB/AK8/AKAP3/TTLL3/ATP1A4/BBOF1/C2CD6/CABS1/CABYR/CALM2/CATSPER1/CATSPERD/CCDC181/CCDC34/CD52/CFAP221/CFAP52/CFAP57/CFAP58/CFAP65/CFAP74/CROCC/DNAH10/DNAH11/DNAH14/DNAH17/DNAH2/DNAH3/DNAH5/DNAH6/DNAH7/DNAH9/DNAI2/DNAJB13/DNHD1/DRC1/DYNC2H1/EFCAB6/EFHB/FSCB/FSIP2/GK2/GSTM3/HSP90AA1/HYAL3/IFT88/IL4I1/KCNU1/KIF9/MROH2B/NME5/NME8/ODF1/ODF2/PFKM/PMFBP1/RIBC2/RSPH10B/RSPH10B2/RSPH3/RSPH4A/SAXO2/SCNN1…	88
CC	GO:0016324	apical plasma membrane	145/5702	408/19960	0.355392	1.24406	3.14981	0.00119137	0.040994	0.0373942	ABCB1/ABCB5/ABCC2/ABCG8/ACY3/AJAP1/AJM1/AKR1A1/ANXA13/AQP8/ARHGEF18/ASPM/ATP4A/ATP6V0A4/ATP6V1B1/ATP7A/ATP8B1/CASR/CD44/CDH2/CDHR2/CEACAM20/CFTR/CIB1/CLDN4/CPO/CRB2/CRB3/CSPG4/CUBN/CYBRD1/CYP4F12/DPEP1/DSG1/DSG2/DSTYK/DUOX1/DUOX2/ENPEP/EPCAM/EPS15/ERBB2/EZR/F2RL2/FAT1/FN1/FRMD1/GPIHBP1/HSP90AA1/HYAL2/IGSF5/IL10RA/IL6R/KCNE4/KCNK1/KIAA1614/KL/KNCN/LCT/LMO7/LRP2/LRRC15/MPP3/MREG/MTCL1/MUC13/MUC17/M…	145
CC	GO:0005902	microvillus	43/5702	100/19960	0.43	1.50523	3.20295	0.00139627	0.0459556	0.0419202	ATP6V1B1/ATP7A/BBS2/CD44/CDHR2/CEACAM20/CLCA1/CUBN/DPEP1/ENPP7/EXOC4/EZR/FABP2/FCRL3/FMN2/FOXA1/HYAL2/ICAM2/IQGAP2/ITGAV/LRRK2/CD302/MTTP/MYO1A/MYO1C/MYO1G/MYO1H/MYO6/MYO7A/MYO7B/OTOP1/OXTR/PDPN/PODXL/PROM2/RAPGEF3/SLC10A2/SLC26A2/SYTL1/TGFB1/USH1C/VIL1/CRB1	43
MF	GO:0005201	extracellular matrix structural constituent	87/5547	166/18737	0.524096	1.77033	6.46481	5.82427e-10	7.33859e-07	6.99526e-07	ABI3BP/ACAN/AGRN/CHI3L1/CILP/COL11A1/COL12A1/COL14A1/COL16A1/COL17A1/COL18A1/COL1A2/COL22A1/COL24A1/COL28A1/COL2A1/COL3A1/COL4A1/COL4A2/COL4A6/COL5A1/COL5A3/COL6A1/COL6A2/COL6A3/COL6A5/COL6A6/COL9A3/CRELD1/CTHRC1/DSPP/ECM1/EFEMP2/ELN/FBLN1/FBLN2/FBN2/FBN3/FGA/FN1/HAPLN4/HMCN1/HMCN2/HSPG2/IMPG1/IMPG2/LAMA1/LAMA2/LAMA3/LAMA4/LAMA5/LAMC1/LAMC2/LTBP1/LTBP4/MARCOL/MATN2/MATN3/MFAP2/MFGE8/MGP/MMRN2/MUC…	87
MF	GO:0004984	olfactory receptor activity	175/5547	429/18737	0.407925	1.37792	5.13509	3.84569e-07	0.000242278	0.000230944	GPR148/OR10A2/OR10A4/OR10AC1/OR10AG1/OR10D3/OR10G2/OR10G3/OR10G4/OR10G7/OR10G9/OR10H2/OR10H3/OR10H5/OR10J1/OR10J4/OR10Q1/OR10R2/OR10T2/OR10V1/OR10X1/OR11H6/OR11H7/OR13D1/OR13H1/OR13J1/OR1A1/OR1A2/OR1B1/OR1D5/OR1E1/OR1I1/OR1L4/OR1L6/OR1L8/OR1N2/OR1Q1/OR2A14/OR2A2/OR2A25/OR2A5/OR2AG1/OR2AG2/OR2AK2/OR2C1/OR2D2/OR2D3/OR2L13/OR2L8/OR2T11/OR2V2/OR2Y1/OR3A1/OR3A3/OR4A15/OR4A16/OR4A5/OR4B1/OR4C11/OR4C12/…	175
MF	GO:0003774	cytoskeletal motor activity	57/5547	113/18737	0.504425	1.70388	4.86681	2.55743e-06	0.00107412	0.00102387	DNAH10/DNAH11/DNAH12/DNAH14/DNAH17/DNAH2/DNAH3/DNAH5/DNAH6/DNAH7/DNAH9/DNAI2/DNHD1/DYNC2H1/GPR88/KIF14/KIF15/KIF16B/KIF17/KIF18B/KIF20B/KIF21A/KIF24/KIF2B/KIF4A/KIF4B/KIF7/KIF9/KIFC2/MYH1/MYH13/MYH15/MYH3/MYH6/MYH7B/MYH8/MYO10/MYO15A/MYO16/MYO18B/MYO1A/MYO1C/MYO1G/MYO1H/MYO3A/MYO3B/MYO5A/MYO5B/MYO6/MYO7A/MYO7B/MYO9A/MYO9B/KIF21B/TNNT2/KIF22/KIF27	57
MF	GO:0030246	carbohydrate binding	117/5547	280/18737	0.417857	1.41146	4.49858	8.36869e-06	0.00199149	0.00189832	ACAN/ALPK1/ASGR2/ATRNL1/BCAN/CD207/CD22/CD248/CD33/CD93/CHI3L1/CHI3L2/CLC/CLEC10A/CLEC12A/CLEC12B/CLEC17A/CLEC18A/CLEC18B/CLEC1A/CLEC1B/CLEC2A/CLEC2D/CLEC3B/CLEC4A/CLEC4D/CLEC4F/COLEC10/COLEC12/CRYBG1/CRYBG2/CRYBG3/DBH/DCDC1/ENPP2/FAM3D/FBP1/FREM1/FUOM/GAA/GALK1/GALNT11/GALNT14/GALNT15/GALNT18/GALNT4/GALNT8/GANC/GBE1/HK1/HK2/HK3/HKDC1/IGF2R/ITIH1/ITLN1/ITLN2/KHK/KLRB1/KLRC1/KLRC2/KLRC3/KLRK1/KLRD…	117
MF	GO:0004175	endopeptidase activity	160/5547	404/18737	0.39604	1.33777	4.45078	9.02509e-06	0.00199149	0.00189832	ADAM15/ADAM19/ADAM21/ADAM28/ADAM33/ADAM8/ADAMDEC1/ADAMTS10/ADAMTS12/ADAMTS14/ADAMTS16/ADAMTS17/ADAMTS18/ADAMTS19/ADAMTS2/ADAMTS3/ADAMTS4/ADAMTS5/ADAMTS7/ADAMTS8/ADGB/ADGRG6/ASPRV1/ASTL/ATG4B/C1R/C1RL/C1S/CAPN1/CAPN10/CAPN13/CAPN2/CAPN8/CARD8/CASP10/CASP5/CASP7/CASP8/CASP9/CELA1/CELA2B/CELA3A/CELA3B/CFI/CLC/CLCA1/CLCA2/CORIN/CTSC/CTSF/CTSH/CTSS/CTSW/DDI1/ECE1/ECEL1/ECE2/ERAP1/ESPL1/F12/F9/FURIN/GZ…	160
MF	GO:0030280	structural constituent of skin epidermis	24/5547	37/18737	0.648649	2.19105	4.70277	9.48327e-06	0.00199149	0.00189832	FLG/KRT1/KRT10/KRT3/KRT36/KRT5/KRT6B/KRT6C/KRT7/KRT71/KRT72/KRT74/KRT75/KRT76/KRT77/KRT78/KRT79/KRT81/KRT83/KRT84/KRT86/PKP1/SPRR1A/KRT4	24
MF	GO:0005549	odorant binding	57/5547	122/18737	0.467213	1.57818	4.15487	4.68613e-05	0.00843503	0.00804041	GPR148/OBP2A/OR10J1/OR10J4/OR10Q1/OR10R2/OR10T2/OR10V1/OR2A25/OR2C1/OR4E1/OR4E2/OR5A2/OR5AC2/OR5AK2/OR5AL1/OR5AN1/OR5AR1/OR5AS1/OR5AU1/OR5B12/OR5B2/OR5B3/OR5D13/OR5D14/OR5D16/OR5D18/OR5F1/OR5H1/OR5H14/OR5H15/OR5H2/OR5H6/OR5I1/OR5K2/OR5K3/OR5K4/OR5L2/OR5M11/OR5M3/OR5M9/OR5W2/OR6B2/OR6K3/OR8B4/OR8D1/OR8D4/OR8G2P/OR8G5/OR8H2/OR8H3/OR8I2/OR8J3/OR8K5/OR8U9/OR9Q1/OR5M10	57
MF	GO:0000146	microfilament motor activity	23/5547	38/18737	0.605263	2.0445	4.1796	7.3083e-05	0.0115106	0.0109721	MYH1/MYH13/MYH15/MYH3/MYH6/MYH7B/MYH8/MYO10/MYO15A/MYO1A/MYO1C/MYO1G/MYO1H/MYO3A/MYO3B/MYO5A/MYO5B/MYO6/MYO7A/MYO7B/MYO9A/MYO9B/TNNT2	23
MF	GO:0008569	minus-end-directed microtubule motor activity	13/5547	17/18737	0.764706	2.58307	4.23465	8.8009e-05	0.0122356	0.0116632	DNAH10/DNAH11/DNAH12/DNAH14/DNAH17/DNAH2/DNAH3/DNAH5/DNAH6/DNAH7/DNAH9/DNHD1/DYNC2H1	13
MF	GO:0017171	serine hydrolase activity	84/5547	199/18737	0.422111	1.42583	3.91632	9.71079e-05	0.0122356	0.0116632	AADAC/ACHE/ADAM8/C1R/C1RL/C1S/CELA1/CELA2B/CELA3A/CELA3B/CFI/CORIN/CPVL/CTSC/CTSH/CTSS/DPP10/DPP6/F12/F9/FURIN/GZMA/GZMB/GZMM/HABP2/HGFAC/HPR/HTRA2/IMMP2L/KLK10/KLK11/KLK12/KLK14/KLK3/KLK7/LPA/MASP2/MMP3/MMP8/MMP9/NUP98/OVCH1/OVCH2/PARL/PCSK4/PCSK9/PLAT/PLG/PRCP/PREPL/PRRG3/PRSS23/PRSS3/PRSS38/PRSS48/PRSS53/PRSS55/PRSS56/PRSS57/RHBDL1/RHBDL2/ST14/TLL1/TMPRSS11A/TMPRSS11B/TMPRSS11F/TMPRSS12/TMPRSS…	84
MF	GO:0004252	serine-type endopeptidase activity	76/5547	178/18737	0.426966	1.44223	3.84441	0.000131397	0.0142773	0.0136094	ADAM8/C1R/C1RL/C1S/CELA1/CELA2B/CELA3A/CELA3B/CFI/CORIN/CTSC/CTSH/CTSS/F12/F9/FURIN/GZMA/GZMB/GZMM/HABP2/HGFAC/HPR/HTRA2/IMMP2L/KLK10/KLK11/KLK12/KLK14/KLK3/KLK7/LPA/MASP2/MMP3/MMP8/MMP9/OVCH1/OVCH2/PARL/PCSK4/PCSK9/PLAT/PLG/PREPL/PRRG3/PRSS23/PRSS3/PRSS38/PRSS48/PRSS53/PRSS55/PRSS56/PRSS57/RHBDL1/RHBDL2/ST14/TLL1/TMPRSS11A/TMPRSS11B/TMPRSS11F/TMPRSS12/TMPRSS15/TMPRSS3/TMPRSS4/TMPRSS5/TMPRSS6/TMP…	76
MF	GO:0008236	serine-type peptidase activity	82/5547	195/18737	0.420513	1.42043	3.82721	0.000135975	0.0142773	0.0136094	ADAM8/C1R/C1RL/C1S/CELA1/CELA2B/CELA3A/CELA3B/CFI/CORIN/CPVL/CTSC/CTSH/CTSS/DPP10/DPP6/F12/F9/FURIN/GZMA/GZMB/GZMM/HABP2/HGFAC/HPR/HTRA2/IMMP2L/KLK10/KLK11/KLK12/KLK14/KLK3/KLK7/LPA/MASP2/MMP3/MMP8/MMP9/NUP98/OVCH1/OVCH2/PARL/PCSK4/PCSK9/PLAT/PLG/PRCP/PREPL/PRRG3/PRSS23/PRSS3/PRSS38/PRSS48/PRSS53/PRSS55/PRSS56/PRSS57/RHBDL1/RHBDL2/ST14/TLL1/TMPRSS11A/TMPRSS11B/TMPRSS11F/TMPRSS12/TMPRSS15/TMPRSS3/…	82
MF	GO:0030695	GTPase regulator activity	182/5547	491/18737	0.370672	1.25208	3.67062	0.000190282	0.0171253	0.0163242	ADAP1/ADGRB3/AGAP1/AGAP11/AKAP13/ALS2/ANKRD27/ARAP1/ARAP2/ARFGAP2/ARFGAP3/ARFGEF3/ARHGAP10/ARHGAP18/ARHGAP21/ARHGAP25/ARHGAP29/ARHGAP30/ARHGAP31/ARHGAP42/ARHGAP5/ARHGAP9/ARHGDIG/ARHGEF10L/ARHGEF11/ARHGEF15/ARHGEF16/ARHGEF17/ARHGEF18/ARHGEF19/ARHGEF2/ARHGEF25/ARHGEF28/ARHGEF3/ARHGEF33/ARHGEF37/ARHGEF39/ARHGEF4/ARHGEF40/ASAP2/BCR/CHN2/DEF6/DENND1C/DENND2A/DENND2B/DENND2C/DENND3/DENND5A/DENND5B/DLC1…	182
MF	GO:0060589	nucleoside-triphosphatase regulator activity	182/5547	491/18737	0.370672	1.25208	3.67062	0.000190282	0.0171253	0.0163242	ADAP1/ADGRB3/AGAP1/AGAP11/AKAP13/ALS2/ANKRD27/ARAP1/ARAP2/ARFGAP2/ARFGAP3/ARFGEF3/ARHGAP10/ARHGAP18/ARHGAP21/ARHGAP25/ARHGAP29/ARHGAP30/ARHGAP31/ARHGAP42/ARHGAP5/ARHGAP9/ARHGDIG/ARHGEF10L/ARHGEF11/ARHGEF15/ARHGEF16/ARHGEF17/ARHGEF18/ARHGEF19/ARHGEF2/ARHGEF25/ARHGEF28/ARHGEF3/ARHGEF33/ARHGEF37/ARHGEF39/ARHGEF4/ARHGEF40/ASAP2/BCR/CHN2/DEF6/DENND1C/DENND2A/DENND2B/DENND2C/DENND3/DENND5A/DENND5B/DLC1…	182
MF	GO:0003779	actin binding	165/5547	441/18737	0.37415	1.26383	3.63583	0.000220908	0.0185563	0.0176881	ABI3/ACTN3/ACTR3C/AFAP1/AIF1L/ANLN/ARPC4/AVIL/CALD1/CAP1/CAPG/CFL1/CGN/COBL/CORO1B/CROCC/CTNNA3/CTNNAL1/DAG1/DBN1/DIAPH2/DIAPH3/DIXDC1/DMD/DST/EPS8L3/ESPNL/EZR/FAM107A/FERMT1/FHDC1/FHOD3/FKBP15/FLNA/FMN1/FMN2/FMNL1/FSCN2/FXYD5/GBP1/GC/HCLS1/HDGF/IMPACT/IQGAP2/IQGAP3/JMY/KBTBD13/KLHL5/LCP1/LMOD1/LRRK2/MAEA/MAP1A/MAP1B/MED28/MEFV/MIB2/MICAL1/MLPH/MPRIP/MRTFA/MSRB1/MTSS2/MYH1/MYH13/MYH15/MYH3/MYH6/M…	165
MF	GO:0030020	extracellular matrix structural constituent conferring tensile strength	25/5547	45/18737	0.555556	1.87659	3.81786	0.00024594	0.0193678	0.0184617	COL11A1/COL12A1/COL14A1/COL16A1/COL17A1/COL18A1/COL1A2/COL22A1/COL24A1/COL28A1/COL2A1/COL3A1/COL4A1/COL4A2/COL4A6/COL5A1/COL5A3/COL6A1/COL6A2/COL6A3/COL6A5/COL6A6/COL9A3/MARCOL/OTOL1	25
MF	GO:0005096	GTPase activator activity	107/5547	272/18737	0.393382	1.32879	3.54222	0.000343767	0.0254792	0.0242872	ADAP1/ADGRB3/AGAP1/AGAP11/ALS2/ANKRD27/ARAP1/ARAP2/ARFGAP2/ARFGAP3/ARHGAP10/ARHGAP18/ARHGAP21/ARHGAP25/ARHGAP29/ARHGAP30/ARHGAP31/ARHGAP42/ARHGAP5/ARHGAP9/ARHGDIG/ARHGEF10L/ARHGEF11/ARHGEF15/ARHGEF19/ASAP2/BCR/CHN2/DLC1/DOCK1/DOCK2/DOCK5/EVI5/FAM13A/FLCN/GDI2/GIT1/IQGAP2/IQGAP3/LARS1/LLGL1/LLGL2/LRRK2/MTSS2/MYO9A/MYO9B/NRP1/PREX1/RABEP1/RABGAP1L/RALGAPA1/RANBP3L/RAP1GAP/RAP1GAP2/RASAL1/RGPD3/RGPD…	107
MF	GO:0022836	gated channel activity	118/5547	308/18737	0.383117	1.29412	3.37511	0.000591934	0.0396225	0.0377688	ABCC8/ANO10/ANO2/ANO5/ANO8/ANO9/ASIC1/ASIC3/ASIC4/BEST1/BEST4/CACHD1/CACNA1B/CACNA1C/CACNA1E/CACNA1G/CACNA1H/CACNA1S/CACNA2D4/CACNG1/CACNG5/CALHM1/CALHM3/CALHM6/CATSPER1/CCT8L2/CFTR/CHRNA3/CHRNA5/CHRNA9/CHRNB1/CHRND/CHRNE/CLCA1/CLCA2/CLCN1/CLCN2/CLCN3/CLCN6/CLCNKA/CLCNKB/CNGA1/CNGA2/CNGB1/CNGB3/GABRE/GABRG2/GABRQ/GABRR1/GABRR2/GABRR3/GRIN1/GRIN3B/HTR3C/HTR3D/HTR3E/ITGAV/ITPR3/KCNA7/KCNE4/KCNH6/KC…	118
MF	GO:0038187	pattern recognition receptor activity	25/5547	47/18737	0.531915	1.79674	3.54653	0.000597483	0.0396225	0.0377688	ASGR2/CARD8/CD207/CLEC10A/CLEC17A/CLEC4A/CLEC4D/CLEC4F/COLEC12/DMBT1/IFIH1/LY96/MARCO/NLRP1/NLRP6/PGLYRP1/PGLYRP2/PGLYRP3/PGLYRP4/TLR2/TLR5/TLR7/TLR9/TRIM5/PTAFR	25
MF	GO:0038024	cargo receptor activity	32/5547	65/18737	0.492308	1.66295	3.47205	0.000670593	0.0422474	0.0402709	ABCA1/ACKR2/APOBR/ASGR2/CD163/COLEC12/CUBN/CXCL16/DMBT1/ENPP2/HMMR/ITGAM/LRP1/LRP2/LRP6/LRP8/MARCO/MIA2/MIA3/MRC1/OLR1/PRG4/SCARA3/SCARF2/SDC1/SORL1/SSC5D/STAB1/STAB2/TFRC/VTN/LDLR	32
