# Supplementary material for: Comparative Analysis of HEK293 Genomic Variability
Source: Biotechnol Bioeng. 2025 Nov 10;123(2):436–48. doi: 10.1002/bit.70105 (PMC12779178; doi:10.1002/bit.70105)
Supplement: Supplementary file 5 — supplementary_table_4_GOterm_common_large_SV. [file BIT-123-436-s002.xlsx]

## Sheet: Tabelle1
Supplementary table 4. GO term enrichment analysis of genomic variant data. Large structural variants (length > 300 bp) shared across 13 samples.
GO enrichment analysis setting: pAdjustMethod = BH (Benjamini & Hochberg), pvalueCutoff = 0.05, qvalueCutoff = 0.2
ONTOLOGY	ID	Description	GeneRatio	BgRatio	RichFactor	FoldEnrichment	zScore	pvalue	p.adjust	qvalue	geneID	Count
BP	GO:0007411	axon guidance	41/1491	236/18986	0.173729	2.21222	5.47045	1.16373e-06	0.00270799	0.00250898	OTX2/ENAH/ALCAM/APP/KIF5B/SLIT1/ARHGEF40/BDNF/BMPR1B/EPHA7/CDH4/CNTN1/CNTN5/CXCL12/DCC/NRCAM/DSCAM/EPHA3/EPHA5/EPHB1/EXT1/NRXN1/GLI2/EMB/HMCN2/LAMA2/LGI1/CNTN6/PRKCQ/EPHA4/DAG1/NRP2/NRXN3/PTPRJ/LHX4/RELN/SEMA3A/SEMA5A/SEMA6A/SOS1/TBR1	41
BP	GO:0097485	neuron projection guidance	41/1491	237/18986	0.172996	2.20288	5.43996	1.30243e-06	0.00270799	0.00250898	OTX2/ENAH/ALCAM/APP/KIF5B/SLIT1/ARHGEF40/BDNF/BMPR1B/EPHA7/CDH4/CNTN1/CNTN5/CXCL12/DCC/NRCAM/DSCAM/EPHA3/EPHA5/EPHB1/EXT1/NRXN1/GLI2/EMB/HMCN2/LAMA2/LGI1/CNTN6/PRKCQ/EPHA4/DAG1/NRP2/NRXN3/PTPRJ/LHX4/RELN/SEMA3A/SEMA5A/SEMA6A/SOS1/TBR1	41
BP	GO:0060560	developmental growth involved in morphogenesis	41/1491	238/18986	0.172269	2.19363	5.40962	1.45639e-06	0.00270799	0.00250898	BMP4/NIN/SIX1/SIX4/ALCAM/APP/SLIT1/NEDD4L/AUTS2/BDNF/EPHA7/CDH4/CLASP2/CXCL12/DCC/DCLK1/NRCAM/DSCAM/EXT1/FGF13/FGFR2/FSTL4/ITGA4/SLITRK1/SPRY2/RIMS1/LLPH/MAP3K13/SPP1/MT3/NRP2/IMPACT/SEMA3A/SEMA5A/SFRP1/SLC23A2/SLC9A6/OSTN/SYT4/TMEM108/DISC1	41
BP	GO:0050807	regulation of synapse organization	49/1491	312/18986	0.157051	1.99985	5.19853	2.35497e-06	0.00270799	0.00250898	ARF6/LRFN5/SIX1/SIX4/IQSEC2/APP/ARHGAP12/KIF5B/SLIT1/ASIC2/BDNF/CAP2/EPHA7/CDH2/CDH8/CRIPT/DAB1/DCLK1/NRCAM/EPHB1/FRMPD4/NRXN1/GRID2/GRIN2B/GRIPAP1/SLITRK1/LINGO2/NLGN4X/ROCK1/LRFN2/LRRN1/MEF2C/EPHA4/OXT/NEGR1/NF1/DAG1/NRP2/NTRK2/PDLIM5/PTPRD/PTPRT/RELN/RHOA/RHOB/SLITRK2/SPARCL1/STAU2/DISC1	49
BP	GO:0007409	axonogenesis	65/1491	459/18986	0.141612	1.80325	5.08561	2.41053e-06	0.00270799	0.00250898	ATL1/NIN/OTX2/ENAH/ALCAM/TAOK2/APP/KIF5B/SLIT1/ARHGEF40/AUTS2/BDNF/BMPR1B/EPHA7/CDH4/CDH11/CLASP2/CNTN1/CNTN5/CXCL12/DAB1/DCC/DCLK1/NRCAM/DOCK7/DSCAM/EPHA3/EPHA5/EPHB1/EXT1/FGF13/FGFR2/NRXN1/FSTL4/GLI2/EMB/HMCN2/ITGA4/LAMA2/LGI1/SLITRK1/CNTN6/LRRC4C/PRKCQ/MAP3K13/SPP1/EPHA4/MT3/DAG1/NRP2/NRXN3/NTRK2/PTPRJ/LHX4/RELN/SEMA3A/SEMA5A/SEMA6A/SLC9A6/SOS1/SLITRK2/SZT2/TBR1/DISC1/WDR47	65
BP	GO:0050803	regulation of synapse structure or activity	49/1491	318/18986	0.154088	1.96212	5.05102	4.07289e-06	0.00381291	0.0035327	ARF6/LRFN5/SIX1/SIX4/IQSEC2/APP/ARHGAP12/KIF5B/SLIT1/ASIC2/BDNF/CAP2/EPHA7/CDH2/CDH8/CRIPT/DAB1/DCLK1/NRCAM/EPHB1/FRMPD4/NRXN1/GRID2/GRIN2B/GRIPAP1/SLITRK1/LINGO2/NLGN4X/ROCK1/LRFN2/LRRN1/MEF2C/EPHA4/OXT/NEGR1/NF1/DAG1/NRP2/NTRK2/PDLIM5/PTPRD/PTPRT/RELN/RHOA/RHOB/SLITRK2/SPARCL1/STAU2/DISC1	49
BP	GO:0007416	synapse assembly	43/1491	269/18986	0.159851	2.0355	4.99341	6.07893e-06	0.00487791	0.00451943	ARF6/LRFN5/SIX1/SIX4/IQSEC2/APP/ARHGAP12/SLIT1/ASIC2/BDNF/EPHA7/CDH2/CNTN5/CRIPT/DCLK1/NRCAM/DSCAM/EPHB1/FGF13/NRXN1/GABRB3/GABRA5/GABRG1/GABRA2/GRID2/SLITRK1/CBLN4/GABRB2/CDH9/NRG3/LINGO2/NLGN4X/LRRN1/MEF2C/OXT/NEGR1/NTRK2/PDLIM5/PTPRD/RELN/SDK1/SLITRK2/STAU2	43
BP	GO:0048588	developmental cell growth	38/1491	232/18986	0.163793	2.0857	4.85728	1.17178e-05	0.00796758	0.00738205	NIN/ALCAM/APP/SLIT1/NEDD4L/AUTS2/BDNF/EPHA7/CDH4/CLASP2/CXCL12/DCC/DCLK1/NRCAM/DSCAM/EXT1/FGF13/FSTL4/ITGA4/SLITRK1/RIMS1/LLPH/MAP2K4/MAP3K13/FOXP1/SPP1/MT3/NRP2/IMPACT/PDLIM5/SEMA3A/SEMA5A/SLC23A2/SLC9A6/OSTN/SYT4/TMEM108/DISC1	38
BP	GO:1901888	regulation of cell junction assembly	42/1491	268/18986	0.156716	1.99559	4.79185	1.27663e-05	0.00796758	0.00738205	ARF6/FERMT2/LRFN5/PRKCH/SIX1/SIX4/IQSEC2/APP/ARHGAP12/SLIT1/ASIC2/BDNF/EPHA7/CLASP2/CNTNAP2/CRIPT/DCLK1/EPHA3/EPHB1/NRXN1/GRID2/F11R/LIMS1/SLITRK1/LINGO2/NLGN4X/ROCK1/LRRN1/MEF2C/OXT/NEGR1/NPHP4/NTRK2/PTPRJ/PDLIM5/PEAK1/PTPRD/MAP4K4/RHOA/SFRP1/SLITRK2/STAU2	42
BP	GO:0007605	sensory perception of sound	30/1491	169/18986	0.177515	2.26043	4.80477	1.9835e-05	0.0111413	0.0103225	SIX1/TIMM9/ADGRV1/MIR762/STX4/ASIC2/ATP2B2/ATP8B1/CABP2/CLIC5/ZNF354A/CNTN5/EYA1/HEXB/HOMER2/DIAPH3/SPRY2/TFAP2A/LRIG2/PCDH15/MBP/MYO3A/COL11A1/OTOR/PTPRQ/RIPOR2/COCH/POU3F4/MYO3B/WDR1	30
BP	GO:0030900	forebrain development	57/1491	416/18986	0.137019	1.74477	4.48382	2.62536e-05	0.0134061	0.0124208	BMP4/HIF1A/NIN/OTX2/SYNE2/WDR89/ALDH1A3/APP/SLIT1/ATP7A/BMP2/CDH2/CNTNAP2/CXCL12/DAB1/DCLK1/DNAH5/DOCK7/DYNC2H1/EMX2/EPHA5/EXT1/FGF13/FGFR2/GLI2/HTR5A/DCLK2/NRG3/FOXP1/NEUROD1/NEUROG2/NF1/FUT10/NRP2/TOX/NTRK2/AGTPBP1/P2RY12/PHACTR1/GSX1/PTCHD1/RARB/RELN/RHOA/SCN2A/SEMA3A/SEMA5A/NPY/SZT2/TBR1/TMEM108/TRAPPC9/DISC1/TYRO3/WDR47/XRN2/ZMIZ1	57
BP	GO:0098742	cell-cell adhesion via plasma-membrane adhesion molecules	42/1491	280/18986	0.15	1.91006	4.47864	3.70856e-05	0.0164546	0.0152454	LRFN5/ACVR1/ADIPOQ/TRO/ALCAM/ITGAL/BMP2/CDH10/CD177/CDH2/CDH4/CDH7/CDH8/CDH11/CLDN14/DAB1/FAT3/DSCAM/NRXN1/GRID2/EMB/HMCN2/SLITRK1/CNTN6/LRRC4C/CDH9/PCDH7/PSG11/PSG2/PSG5/PCDH15/MBP/PCDH10/PTPRD/PTPRF/PTPRT/SDK1/SLITRK2/SPARCL1/TENM3/TENM4/WNK1	42
BP	GO:1901890	positive regulation of cell junction assembly	22/1491	110/18986	0.2	2.54675	4.7495	3.85732e-05	0.0164546	0.0152454	FERMT2/IQSEC2/ASIC2/BDNF/CNTNAP2/EPHB1/NRXN1/GRID2/LIMS1/SLITRK1/LINGO2/ROCK1/LRRN1/OXT/NPHP4/NTRK2/PTPRJ/PTPRD/MAP4K4/SFRP1/SLITRK2/STAU2	22
BP	GO:0043523	regulation of neuron apoptotic process	39/1491	254/18986	0.153543	1.95518	4.47401	4.10121e-05	0.0164546	0.0152454	GCH1/HIF1A/SIX1/SIX4/ANGPT1/PARP1/MIR98/CORO1A/APP/BDNF/BOK/EPHA7/GBE1/SLC1A1/GRID2/HTR2A/ITGA1/XRCC2/CCND1/FBXW7/SOD2/TMBIM4/TFAP2A/ROCK1/MAP2K4/MEF2C/EPHA4/FGF20/MT3/MTNR1B/MYBL2/NF1/EGLN3/NR3C1/NTRK2/OXR1/RHOA/TFAP2B/TYRO3	39
BP	GO:0050954	sensory perception of mechanical stimulus	32/1491	196/18986	0.163265	2.07898	4.43266	5.93652e-05	0.0213567	0.0197872	SIX1/TIMM9/ADGRV1/MIR762/STX4/ASIC2/ATP2B2/ATP8B1/CABP2/CLIC5/ZNF354A/CNTN5/CXCL12/EYA1/HEXB/HOMER2/HTR2A/DIAPH3/SPRY2/TFAP2A/LRIG2/PCDH15/MBP/MYO3A/COL11A1/OTOR/PTPRQ/RIPOR2/COCH/POU3F4/MYO3B/WDR1	32
BP	GO:0008361	regulation of cell size	30/1491	179/18986	0.167598	2.13415	4.45064	6.08346e-05	0.0213567	0.0197872	WNK3/ANO6/SLIT1/ATP7A/BDNF/EPHA7/CDH4/CLASP2/CXCL12/DCC/NRCAM/DSCAM/PRR16/FGF13/FSTL4/IQGAP3/KCNMA1/PRKD1/MAP3K13/MAP3K7/SPP1/MT3/RHOA/SCTR/SEMA3A/SEMA5A/SLC12A8/STK39/DISC1/WNK1	30
BP	GO:0018279	protein N-linked glycosylation via asparagine	12/1491	43/18986	0.27907	3.5536	4.89384	8.13627e-05	0.0268499	0.0248767	FUT8/MGAT2/ST6GAL1/ALG10/ALG10B/B4GALNT2/DAD1/MAGT1/MGAT5/RPN2/UGGT1/UGGT2	12
BP	GO:0021537	telencephalon development	41/1491	281/18986	0.145907	1.85795	4.22982	8.60421e-05	0.0268499	0.0248767	BMP4/HIF1A/NIN/SYNE2/WDR89/ALDH1A3/BMP2/CDH2/CNTNAP2/CXCL12/DAB1/DNAH5/EMX2/EPHA5/EXT1/FGF13/HTR5A/DCLK2/NRG3/FOXP1/NEUROD1/NF1/FUT10/NTRK2/AGTPBP1/P2RY12/PHACTR1/RARB/RELN/RHOA/SCN2A/SEMA3A/NPY/SZT2/TBR1/TMEM108/TRAPPC9/DISC1/WDR47/XRN2/ZMIZ1	41
BP	GO:0021954	central nervous system neuron development	19/1491	94/18986	0.202128	2.57384	4.46553	0.00010967	0.031249	0.0289525	NIN/ATP7A/BRINP1/CDH11/DCC/DCLK1/EPHB1/FGFR2/GLI2/DCLK2/EPHA4/NRP2/NTRK2/AGTPBP1/NPY/SZT2/DISC1/WDR47/ZMIZ1	19
BP	GO:0051963	regulation of synapse assembly	28/1491	168/18986	0.166667	2.12229	4.2654	0.000116432	0.031249	0.0289525	ARF6/LRFN5/SIX1/SIX4/IQSEC2/APP/ARHGAP12/SLIT1/ASIC2/BDNF/EPHA7/CRIPT/DCLK1/EPHB1/NRXN1/GRID2/SLITRK1/LINGO2/NLGN4X/LRRN1/MEF2C/OXT/NEGR1/NTRK2/PDLIM5/PTPRD/SLITRK2/STAU2	28
BP	GO:0072001	renal system development	46/1491	332/18986	0.138554	1.76431	4.10149	0.000116829	0.031249	0.0289525	ARG2/BMP4/SIX1/SIX4/ANGPT1/ADIPOQ/ASS1/BMPER/BMP2/EPHA7/HS3ST3B1/DYNC2H1/ENPEP/EMX2/EXT1/EYA1/FGFR2/FRAS1/GLI2/HPGD/TBX18/AGTR1/HS3ST3A1/GDF6/TFAP2A/NID1/MAGI2/MEF2C/TBC1D32/EPHA4/MYO1E/NF1/NUP160/PCSK5/PDGFD/PKHD1/RARB/RHOA/SFRP1/SMAD1/BMP6/HAS2/TCF21/TFAP2B/WWTR1/ZBTB14	46
BP	GO:0035249	synaptic transmission, glutamatergic	21/1491	111/18986	0.189189	2.40909	4.34653	0.000132497	0.0338289	0.0313428	CNIH3/IQSEC2/CACNG5/CACNG4/CDH8/DRD3/EXT1/NRXN1/GRIA4/GRID2/GRIN2B/GRIN3A/HTR2A/GRM8/MEF2C/GRIA3/NF1/NR3C1/RELN/DISC1/TSHZ3	21
BP	GO:0099560	synaptic membrane adhesion	10/1491	33/18986	0.30303	3.85871	4.79816	0.00014963	0.0365422	0.0338567	LRFN5/CDH10/SLITRK1/LRRC4C/CDH9/PTPRD/PTPRF/SLITRK2/SPARCL1/TENM4	10
BP	GO:0021783	preganglionic parasympathetic fiber development	7/1491	17/18986	0.411765	5.2433	5.10968	0.000174749	0.0404892	0.0375137	SIX1/ACKR3/HOXB1/HOXB2/TFAP2A/NRP2/SEMA3A	7
BP	GO:0070371	ERK1 and ERK2 cascade	44/1491	319/18986	0.137931	1.75638	3.97726	0.000180208	0.0404892	0.0375137	BMP4/FERMT2/STYX/ZFP36L1/ANGPT1/ACKR3/ADIPOQ/MAPK3/APP/BMPER/BMP2/GSTP1/EPHA7/PDGFC/DENND2B/DSTYK/DUSP10/APIP/EPHB1/FGFR2/FSHR/NRXN1/HTR2A/IQGAP3/SPRY2/FBXW7/CCL19/P2RY1/EPHA4/FGF20/MT3/NDRG2/NF1/NRG1/OPRM1/PDGFD/PRKCA/PKHD1/PTPN2/PTPRC/SEMA6A/SPRED2/TF/SLC30A10	44
BP	GO:0001822	kidney development	44/1491	322/18986	0.136646	1.74001	3.90978	0.000222528	0.0480747	0.0445417	ARG2/BMP4/SIX1/SIX4/ANGPT1/ADIPOQ/ASS1/BMPER/BMP2/EPHA7/HS3ST3B1/DYNC2H1/ENPEP/EXT1/EYA1/FGFR2/FRAS1/GLI2/HPGD/AGTR1/HS3ST3A1/GDF6/TFAP2A/NID1/MAGI2/MEF2C/TBC1D32/EPHA4/MYO1E/NF1/NUP160/PCSK5/PDGFD/PKHD1/RARB/RHOA/SFRP1/SMAD1/BMP6/HAS2/TCF21/TFAP2B/WWTR1/ZBTB14	44
CC	GO:0097060	synaptic membrane	74/1556	453/19960	0.163355	2.09548	6.8577	8.58227e-10	5.62139e-07	5.19453e-07	AKAP5/GPHN/LRFN5/CNIH3/PSEN2/SUSD4/ADCY8/PRRT2/STX1B/ASIC2/ATP2B2/DMD/CDH10/CACNA2D1/CACNG5/CACNG4/CDH2/CDH8/CHRM3/CHRNA3/CNTN1/CNTN5/CNTNAP2/CNTNAP4/DCC/DGKB/DGKI/DLG2/NRCAM/ERC2/NRXN1/GABBR2/GABRB3/GABRA5/GABRG1/GABRA2/LRRTM4/GRIA4/GRID2/GRIN2B/GRIN3A/GRIPAP1/GSG1L/HCN1/GLRA3/HTR2A/HTR5A/KCNMA1/KCTD16/KCTD8/SLITRK1/CNTN6/LRRC4C/RIMS1/LRRC7/GABRB2/CDH9/LINGO2/NLGN4X/LRFN2/P2RY1/GRIA3/EPHA4/DAG1/…	74
CC	GO:0045211	postsynaptic membrane	55/1556	321/19960	0.17134	2.1979	6.29119	2.38601e-08	7.81419e-06	7.22082e-06	AKAP5/GPHN/LRFN5/CNIH3/SUSD4/PRRT2/ASIC2/ATP2B2/DMD/CDH10/CACNG5/CACNG4/CDH2/CHRM3/CHRNA3/CNTN1/DCC/DGKB/DLG2/NRCAM/GABBR2/GABRB3/GABRA5/GABRG1/GABRA2/LRRTM4/GRIA4/GRID2/GRIN2B/GRIN3A/GSG1L/HCN1/GLRA3/HTR2A/HTR5A/KCNMA1/KCTD16/KCTD8/SLITRK1/LRRC4C/LRRC7/GABRB2/CDH9/NLGN4X/LRFN2/P2RY1/GRIA3/EPHA4/DAG1/NRP2/PCDH10/PTPRT/SLC16A7/SORCS3/TMEM108	55
CC	GO:0099634	postsynaptic specialization membrane	32/1556	157/19960	0.203822	2.61458	5.90556	4.10672e-07	8.16745e-05	7.54726e-05	GPHN/LRFN5/PRRT2/ASIC2/ATP2B2/CDH10/CACNG5/CACNG4/CDH2/DCC/DLG2/NRCAM/GABRB3/GABRA5/GABRA2/GRIA4/GRID2/GRIN2B/GRIN3A/GSG1L/HTR5A/SLITRK1/LRRC4C/GABRB2/NLGN4X/LRFN2/GRIA3/EPHA4/PTPRT/SLC16A7/SORCS3/TMEM108	32
CC	GO:0099572	postsynaptic specialization	60/1556	396/19960	0.151515	1.9436	5.51474	4.98775e-07	8.16745e-05	7.54726e-05	AKAP5/GPHN/LRFN5/RTN1/ADCY8/PRRT2/ARHGAP32/ASIC2/ATP2B2/ATP7A/CDH10/DAPK1/CACNG5/CACNG4/CAP2/CDH2/CHRNA3/CRIPT/DCC/DCLK1/DGKI/DLG2/NRCAM/DLGAP1/ERBIN/GABRB3/GABRA5/GABRA2/GRIA4/GRID2/GRIN2B/GRIN3A/GSG1L/HOMER2/HTR5A/KPNA1/SLITRK1/LRRC4C/LRRC7/GABRB2/NLGN4X/LRFN2/MAGI2/P2RY1/GRIA3/EPHA4/FAM81A/NEGR1/NTRK2/PDLIM5/PSD3/PTPRT/SLC16A7/SLC8A1/SORCS3/SOS1/SYN3/SYT11/TMEM108/DISC1	60
CC	GO:0014069	postsynaptic density	53/1556	359/19960	0.147632	1.89379	4.96893	4.96533e-06	0.000650458	0.000601066	AKAP5/GPHN/LRFN5/RTN1/ADCY8/PRRT2/ARHGAP32/ASIC2/ATP2B2/ATP7A/DAPK1/CACNG5/CACNG4/CAP2/CDH2/CHRNA3/CRIPT/DCC/DCLK1/DGKI/DLG2/NRCAM/DLGAP1/GRIA4/GRID2/GRIN2B/GRIN3A/GSG1L/HOMER2/KPNA1/SLITRK1/LRRC4C/LRRC7/NLGN4X/LRFN2/MAGI2/P2RY1/GRIA3/EPHA4/FAM81A/NEGR1/NTRK2/PDLIM5/PSD3/PTPRT/SLC16A7/SLC8A1/SORCS3/SOS1/SYN3/SYT11/TMEM108/DISC1	53
CC	GO:0032279	asymmetric synapse	54/1556	375/19960	0.144	1.8472	4.81567	8.51266e-06	0.000929299	0.000858733	AKAP5/GPHN/LRFN5/RTN1/ADCY8/PRRT2/ARHGAP32/ASIC2/ATP2B2/ATP7A/DAPK1/CACNG5/CACNG4/CAP2/CDH2/CHRNA3/CRIPT/DCC/DCLK1/DGKI/DLG2/NRCAM/DLGAP1/SLC1A1/GRIA4/GRID2/GRIN2B/GRIN3A/GSG1L/HOMER2/KPNA1/SLITRK1/LRRC4C/LRRC7/NLGN4X/LRFN2/MAGI2/P2RY1/GRIA3/EPHA4/FAM81A/NEGR1/NTRK2/PDLIM5/PSD3/PTPRT/SLC16A7/SLC8A1/SORCS3/SOS1/SYN3/SYT11/TMEM108/DISC1	54
CC	GO:0098839	postsynaptic density membrane	24/1556	125/19960	0.192	2.46293	4.77068	3.15114e-05	0.00261111	0.00241283	LRFN5/PRRT2/ASIC2/ATP2B2/CACNG5/CACNG4/DCC/DLG2/NRCAM/GRIA4/GRID2/GRIN2B/GRIN3A/GSG1L/SLITRK1/LRRC4C/NLGN4X/LRFN2/GRIA3/EPHA4/PTPRT/SLC16A7/SORCS3/TMEM108	24
CC	GO:0098984	neuron to neuron synapse	56/1556	412/19960	0.135922	1.74358	4.43448	3.18914e-05	0.00261111	0.00241283	AKAP5/GPHN/LRFN5/RTN1/ADCY8/PRRT2/ARHGAP32/ASIC2/ATP2B2/ATP7A/DAPK1/CACNG5/CACNG4/CAP2/CDH2/CHRNA3/CRIPT/DCC/DCLK1/DGKI/DLG2/NRCAM/DLGAP1/SLC1A1/GRIA4/GRID2/GRIN2B/GRIN3A/GSG1L/HOMER2/KPNA1/SLITRK1/LRRC4C/LRRC7/NLGN4X/LRFN2/MAGI2/P2RY1/GRIA3/EPHA4/FAM81A/NEGR1/NTRK2/PDLIM5/PDYN/PSD3/PTPRD/PTPRT/SLC16A7/SLC8A1/SORCS3/SOS1/SYN3/SYT11/TMEM108/DISC1	56
CC	GO:0098982	GABA-ergic synapse	20/1556	107/19960	0.186916	2.39771	4.21517	0.000204261	0.0148657	0.0137368	LRFN5/ENAH/ATP2B2/CDH10/CACNA2D1/CNTN5/CNTNAP2/ERC2/NRXN1/GABRA5/GABRA2/SLITRK1/CBLN4/GABRB2/NLGN4X/DAG1/NXPH1/SLITRK2/NPY/DISC1	20
CC	GO:0042734	presynaptic membrane	29/1556	186/19960	0.155914	2.00003	3.98418	0.000257891	0.0168918	0.0156092	PSEN2/ADCY8/PRRT2/STX1B/ATP2B2/CDH10/CACNA2D1/CDH2/CNTN1/CNTN5/CNTNAP2/CNTNAP4/ERC2/NRXN1/GABRA5/GRIPAP1/HCN1/HTR2A/KCTD16/KCTD8/CNTN6/RIMS1/CDH9/P2RY1/EPHA4/NRXN3/PTPRD/SCN2A/SYT11	29
CC	GO:0005912	adherens junction	28/1556	189/19960	0.148148	1.90041	3.61639	0.000753006	0.0448381	0.0414334	FERMT2/WNK3/ANXA2/ARHGAP24/CDH10/CCDC85A/CDH2/CDH4/CDH7/CDH8/CDH11/DLG2/LRRC7/PLPP3/CDH9/SYNM/MAGI1/EPHA4/MYO1E/DAG1/PDLIM3/PDLIM5/PKP2/PLEKHA7/SORBS1/STXBP6/TJP2/TNK2	28
