# Supplementary material for: Comparative Analysis of HEK293 Genomic Variability
Source: Biotechnol Bioeng. 2025 Nov 10;123(2):436–48. doi: 10.1002/bit.70105 (PMC12779178; doi:10.1002/bit.70105)
Supplement: Supplementary file 6 — supplementary_table_5_GOterm_suspension_associated_default. [file BIT-123-436-s006.xlsx]

## Sheet: Tabelle1
Supplementary table 5. GO term enrichment analysis data. High- and moderate predicted variants (SNP, indel, SV) absent in both parental adherent cell lines (HEK293, HEK293_adherent), present in one or more suspension cell lines.
GO enrichment analysis setting: pAdjustMethod = BH (Benjamini & Hochberg), pvalueCutoff = 0.05, qvalueCutoff = 0.2
ONTOLOGY	ID	Description	GeneRatio	BgRatio	RichFactor	FoldEnrichment	zScore	pvalue	p.adjust	qvalue	geneID	Count
BP	GO:0007156	homophilic cell adhesion via plasma membrane adhesion molecules	45/2234	168/18986	0.267857	2.27643	6.06844	7.08352e-08	0.000421399	0.000412261	CNTN6/PCDHGA10/PCDHGA11/PCDHGA12/PCDHGA6/PCDHGA7/PCDHGA8/PCDHGA9/PCDHGB3/PCDHGB4/PCDHGB5/PCDHGB6/PCDHGB7/PCDHGC3/PCDHGC4/PCDHGC5/PCDH17/DSCAM/CDH24/CADM1/CNTN4/PCDH7/DCHS2/FAT4/PCDH10/PCDH18/PCDH11Y/PCDHB10/PCDHB11/PCDHB12/PCDHB13/PCDHB16/PCDHB8/PCDHB9/PCDHB7/PCDH15/CDH2/DSC1/DSC2/DSC3/DSG1/DSG2/DSG3/DSG4/PTPRM	45
CC	GO:0031252	cell leading edge	82/2335	433/19960	0.189376	1.61882	4.73851	6.52618e-06	0.00470537	0.00445154	PABPC1/EPS8L2/FGD3/LAYN/LIMK1/TESK1/TLN1/CTNND1/MYH10/PDLIM7/PIP5K1C/RDX/TRPM7/DIAPH1/APBB1/FAM107A/ROCK1/ABCA7/ADGRV1/CARMIL3/MYO9B/RAC3/MTMR14/GABRA2/GABRA4/RUFY3/ACTR3/EPB41L5/PSD4/APBB2/CLRN2/LDB2/CXCR4/DPP4/FAP/ADGRE2/SPATA13/DLC1/SHISA9/MYO10/SNX1/TLN2/TPM1/MTMR6/CYFIP1/SORBS2/KLHL2/COBL/DBNL/EGFR/MYO1G/ACTG2/GABRA1/GABRA6/GABRG2/GRIA1/CCDC88A/PSD2/MKLN1/AAK1/ANTXR1/CAPG/DCTN1/PLEK/ACTA1/AR…	82
CC	GO:0005938	cell cortex	64/2335	325/19960	0.196923	1.68333	4.52072	1.87757e-05	0.00676863	0.00640349	PRKCB/CYTIP/FRMPD1/ARHGAP33/CTNND1/EXOC1/FCHSD1/MYH10/RDX/SPINK5/SEPTIN2/WASHC1/PARD3/MYO9B/GRM7/FRYL/CLASP1/GYPC/POTEF/MED28/CD302/ERMN/PIEZO2/EPB42/DLC1/MYO10/MYO1E/MYZAP/NEDD4/UNC13C/FGB/GUCY1B1/ANLN/COBL/DBNL/LANCL2/SEPTIN14/EXOC6/MKLN1/TRPC4/ACTR2/DCTN1/EXOC6B/FABP1/RTKN/SEPTIN10/WDPCP/CAPZA2/ASTN2/FRY/ARV1/EXOC8/TRIP10/PIEZO1/CAV1/CTTNBP2/SEPTIN7/CDH2/SPIRE1/CABP1/CLDN5/MICAL3/SEPTIN5/EXOC4	64
CC	GO:0030496	midbody	43/2335	207/19960	0.207729	1.77571	4.08334	0.0001209	0.0290562	0.0274888	ARL8A/CHMP4B/CCDC69/CTNND1/EXOC1/MYH10/RDX/GNAI2/CCDC124/SEPTIN2/NUP62/ARL8B/CENPC/RALB/MBD5/PKP4/CELF2/TTC23L/ANXA2/USP3/DNM2/VPS37B/ZNF330/ANLN/MPLKIP/RALA/AURKA/EXOC6/CAPG/CHMP3/MITD1/MAP10/URB2/PIN1/SAFB/SIRT2/SEPTIN7/CHMP1B/MTCL1/PIK3C3/MICAL3/TTC28/EXOC4	43
MF	GO:0061809	NAD+ nucleotidase, cyclic ADP-ribose generating	11/2251	16/18737	0.6875	5.72265	6.98313	1.80137e-07	0.000208058	0.000198529	IL18R1/BST1/CD38/TLR1/TLR10/TLR6/TLR2/IL1RL2/IL18RAP/IL1R1/IL1RL1	11
MF	GO:0098973	structural constituent of postsynaptic actin cytoskeleton	8/2251	11/18737	0.727273	6.05371	6.19517	5.0548e-06	0.00291915	0.00278546	ACTBL2/POTEKP/POTEE/POTEF/POTEI/POTEJ/DBNL/ACTL9	8
MF	GO:0005200	structural constituent of cytoskeleton	30/2251	113/18737	0.265487	2.20987	4.76663	1.85525e-05	0.00683924	0.00652603	ACTBL2/CYLC2/MSN/TLN1/POTEKP/ARPC4/ACTR3/POTEE/POTEF/POTEI/POTEJ/TUBA3D/TUBA3E/EPB42/TUBGCP4/TLN2/TPM1/SORBS2/DBNL/ACTR2/ADD2/CTNNA2/TUBB2A/ACTA1/ANK2/ACTL9/TUBB4A/EPB41L3/TUBB6/TUBA8	30
MF	GO:0005149	interleukin-1 receptor binding	9/2251	16/18737	0.5625	4.68217	5.44462	2.65551e-05	0.00683924	0.00652603	IL1A/IL1B/IL1F10/IL1RN/IL36A/IL36B/IL36G/IL36RN/IL37	9
MF	GO:0070851	growth factor receptor binding	34/2251	138/18737	0.246377	2.05081	4.5781	2.96071e-05	0.00683924	0.00652603	FGF3/TIMM50/NRTN/PDGFRA/DAB2IP/AREG/BTC/EPGN/EREG/VEGFC/IL1A/IL1B/IL1F10/IL1RN/IL36A/IL36B/IL36G/IL36RN/IL37/KLB/PDGFD/SNX1/IL12A/FGF2/IL2/IL21/PDGFC/IL12B/CCDC88A/IL1R1/PDCL3/TGFA/PSPN/JAK2	34
MF	GO:0003953	NAD+ nucleosidase activity	7/2251	11/18737	0.636364	5.297	5.26754	7.60068e-05	0.0130014	0.0124059	IL18R1/BST1/CD38/IL1RL2/IL18RAP/IL1R1/IL1RL1	7
MF	GO:0030297	transmembrane receptor protein tyrosine kinase activator activity	9/2251	18/18737	0.5	4.16193	4.95924	9.00527e-05	0.0130014	0.0124059	NRG1/NRG3/DGKQ/AREG/BTC/EPGN/EREG/EGFR/TGFA	9
MF	GO:0045236	CXCR chemokine receptor binding	9/2251	18/18737	0.5	4.16193	4.95924	9.00527e-05	0.0130014	0.0124059	CXCL1/CXCL2/CXCL3/CXCL5/CXCL6/CXCL8/PF4/PF4V1/PPBP	9
MF	GO:0005125	cytokine activity	48/2251	238/18737	0.201681	1.67876	3.89403	0.000203062	0.0260596	0.0248662	GDF7/IFNA10/IFNA17/IFNA7/NRG1/GRN/C17orf99/FAM3D/AREG/CXCL1/CXCL2/CXCL3/CXCL5/CXCL6/CXCL8/PF4/PF4V1/PPBP/IL1A/IL1B/IL1F10/IL1RN/IL36A/IL36B/IL36G/IL36RN/IL37/INHBB/NAMPT/IL12A/FGF2/IL15/IL2/IL21/INHBA/IL12B/BMP10/THNSL2/WNT3A/WNT9A/CCL25/EBI3/TNFSF14/TNFSF9/FAM3C/WNT16/WNT2/TAFA5	48
MF	GO:0140410	monoatomic cation:bicarbonate symporter activity	7/2251	13/18737	0.538462	4.48208	4.64065	0.00031734	0.0355149	0.0338884	SLC39A10/SLC39A8/SLC39A5/SLC4A4/SLC4A10/SLC4A5/SLC39A6	7
MF	GO:0008188	neuropeptide receptor activity	15/2251	48/18737	0.3125	2.60121	4.10434	0.000338237	0.0355149	0.0338884	GRPR/NTSR2/NPFFR2/NPY1R/NPY2R/NPY5R/QRFPR/NMUR2/SORCS2/PROKR1/TACR1/GALR1/NPSR1/MC2R/TACR2	15
MF	GO:0016799	hydrolase activity, hydrolyzing N-glycosyl compounds	13/2251	39/18737	0.333333	2.77462	4.09929	0.000412721	0.0397244	0.0379052	IL18R1/OGG1/BST1/CD38/TLR1/TLR10/TLR6/TLR2/IL1RL2/MACROD2/IL18RAP/IL1R1/IL1RL1	13
MF	GO:0045296	cadherin binding	61/2251	334/18737	0.182635	1.52023	3.54478	0.000529892	0.0470789	0.0449228	EPS8L2/CEMIP2/CHMP4B/GAPVD1/LARP1/TLN1/CAST/CTNND1/PPP1CA/RARS1/RDX/DAB2IP/CDH24/HDLBP/SEPTIN2/PKP3/CBL/GOLGA2/AHNAK/CNN2/PLCB3/KDR/PAICS/USO1/PROM1/ACVR1/PKP4/NCK1/COBLL1/ANXA2/CCNB2/SNX1/ANLN/DBNL/EGFR/YKT6/CLINT1/TRPC4/CAPG/CNGA3/CTNNA2/PCBP1/RAB1A/DLG1/PAK2/EEF2/PLIN3/RAB11B/SH3GL1/CTNND2/TES/SEPTIN7/CDH2/PTPRM/VAPA/P2RX4/ARVCF/CRKL/PI4KA/RANBP1/KIF5B	61
