# Supplementary material for: Comparative Analysis of HEK293 Genomic Variability
Source: Biotechnol Bioeng. 2025 Nov 10;123(2):436–48. doi: 10.1002/bit.70105 (PMC12779178; doi:10.1002/bit.70105)
Supplement: Supplementary file 8 — supplementary_table_7_GOterm_suspension_associated_reduced. [file BIT-123-436-s005.xlsx]

## Sheet: Tabelle1
Supplementary table 7. GO term enrichment analysis data. High- and moderate predicted variants (SNP, indel, SV) absent in both parental adherent cell lines (HEK293, HEK293_adherent), present in one or more suspension cell lines.
GO enrichment analysis setting: pAdjustMethod = BH (Benjamini & Hochberg), pvalueCutoff = 0.08, qvalueCutoff = 0.3
ONTOLOGY	ID	Description	GeneRatio	BgRatio	RichFactor	FoldEnrichment	zScore	pvalue	p.adjust	qvalue	geneID	Count
BP	GO:0007156	homophilic cell adhesion via plasma membrane adhesion molecules	45/2234	168/18986	0.267857	2.27643	6.06844	7.08352e-08	0.000421399	0.000412261	CNTN6/PCDHGA10/PCDHGA11/PCDHGA12/PCDHGA6/PCDHGA7/PCDHGA8/PCDHGA9/PCDHGB3/PCDHGB4/PCDHGB5/PCDHGB6/PCDHGB7/PCDHGC3/PCDHGC4/PCDHGC5/PCDH17/DSCAM/CDH24/CADM1/CNTN4/PCDH7/DCHS2/FAT4/PCDH10/PCDH18/PCDH11Y/PCDHB10/PCDHB11/PCDHB12/PCDHB13/PCDHB16/PCDHB8/PCDHB9/PCDHB7/PCDH15/CDH2/DSC1/DSC2/DSC3/DSG1/DSG2/DSG3/DSG4/PTPRM	45
BP	GO:0098742	cell-cell adhesion via plasma-membrane adhesion molecules	57/2234	280/18986	0.203571	1.73008	4.49443	2.29332e-05	0.0552346	0.0540369	ADGRL3/ATP2C1/CNTN6/PCDHGA10/PCDHGA11/PCDHGA12/PCDHGA6/PCDHGA7/PCDHGA8/PCDHGA9/PCDHGB3/PCDHGB4/PCDHGB5/PCDHGB6/PCDHGB7/PCDHGC3/PCDHGC4/PCDHGC5/PCDH17/DSCAM/CDH24/CADM1/ITGB2/CNTN4/IL1RN/PCDH7/ACVR1/DCHS2/FAT4/PCDH10/PCDH18/PCDH11Y/PCDHB10/PCDHB11/PCDHB12/PCDHB13/PCDHB16/PCDHB8/PCDHB9/PCDHB7/REG3A/CD209/ICAM1/PTPRS/PCDH15/PTPRD/CDH2/DSC1/DSC2/DSC3/DSG1/DSG2/DSG3/DSG4/PTPRM/CLDN5/SCARF2	57
BP	GO:0007416	synapse assembly	55/2234	269/18986	0.204461	1.73764	4.44957	2.78541e-05	0.0552346	0.0540369	NLGN2/ADGRL3/NRG3/ARHGAP33/NLGN4X/SLC25A46/EFNB3/LZTS1/PCDH17/DSCAM/CNTN5/EIF4G1/CARMIL3/ARHGEF15/RAC3/LHFPL4/LRRN1/OXTR/SETD5/GABRA2/GABRA4/C1QL2/LGI2/GABRB3/SEMA4C/TLR2/DBNL/ELMO1/PCDHB10/PCDHB11/PCDHB13/PCDHB16/PCDHB9/CYFIP2/GABRA1/GABRA6/GABRB2/GABRG2/GRIA1/LINGO2/MUSK/ADD2/LRRTM1/FBXO45/GNPAT/WNT3A/PTPN13/ICAM5/PTPRS/S1PR2/PTPRD/CDH2/CRKL/ZDHHC8/DRD1	55
BP	GO:0052695	cellular glucuronidation	10/2234	21/18986	0.47619	4.04698	5.10172	5.13836e-05	0.0757004	0.0740589	UGT2B11/UGT2A1/UGT2A2/UGT2A3/UGT2B10/UGT2B15/UGT2B17/UGT2B28/UGT2B4/UGT2B7	10
BP	GO:0061640	cytoskeleton-dependent cytokinesis	30/2234	123/18986	0.243902	2.07284	4.3591	7.07004e-05	0.0757004	0.0740589	CHMP4B/EXOC1/MYH10/SNX18/SEPTIN2/ROCK1/NUP62/ACTR3/ORC4/MAP9/ANLN/SEPTIN14/EXOC6/KIF4B/ACTR2/ANKRD53/CHMP3/EXOC6B/MITD1/RTKN/SEPTIN10/STAMBP/ARF1/EXOC8/SEPTIN7/CHMP1B/SPIRE1/SEPTIN5/NOX5/EXOC4	30
BP	GO:0098974	postsynaptic actin cytoskeleton organization	9/2234	18/18986	0.5	4.24933	5.03654	7.63494e-05	0.0757004	0.0740589	ACTBL2/POTEKP/RAC3/POTEE/POTEF/POTEI/POTEJ/DBNL/ACTL9	9
CC	GO:0031252	cell leading edge	82/2335	433/19960	0.189376	1.61882	4.73851	6.52618e-06	0.00470537	0.00445154	PABPC1/EPS8L2/FGD3/LAYN/LIMK1/TESK1/TLN1/CTNND1/MYH10/PDLIM7/PIP5K1C/RDX/TRPM7/DIAPH1/APBB1/FAM107A/ROCK1/ABCA7/ADGRV1/CARMIL3/MYO9B/RAC3/MTMR14/GABRA2/GABRA4/RUFY3/ACTR3/EPB41L5/PSD4/APBB2/CLRN2/LDB2/CXCR4/DPP4/FAP/ADGRE2/SPATA13/DLC1/SHISA9/MYO10/SNX1/TLN2/TPM1/MTMR6/CYFIP1/SORBS2/KLHL2/COBL/DBNL/EGFR/MYO1G/ACTG2/GABRA1/GABRA6/GABRG2/GRIA1/CCDC88A/PSD2/MKLN1/AAK1/ANTXR1/CAPG/DCTN1/PLEK/ACTA1/AR…	82
CC	GO:0005938	cell cortex	64/2335	325/19960	0.196923	1.68333	4.52072	1.87757e-05	0.00676863	0.00640349	PRKCB/CYTIP/FRMPD1/ARHGAP33/CTNND1/EXOC1/FCHSD1/MYH10/RDX/SPINK5/SEPTIN2/WASHC1/PARD3/MYO9B/GRM7/FRYL/CLASP1/GYPC/POTEF/MED28/CD302/ERMN/PIEZO2/EPB42/DLC1/MYO10/MYO1E/MYZAP/NEDD4/UNC13C/FGB/GUCY1B1/ANLN/COBL/DBNL/LANCL2/SEPTIN14/EXOC6/MKLN1/TRPC4/ACTR2/DCTN1/EXOC6B/FABP1/RTKN/SEPTIN10/WDPCP/CAPZA2/ASTN2/FRY/ARV1/EXOC8/TRIP10/PIEZO1/CAV1/CTTNBP2/SEPTIN7/CDH2/SPIRE1/CABP1/CLDN5/MICAL3/SEPTIN5/EXOC4	64
CC	GO:0030496	midbody	43/2335	207/19960	0.207729	1.77571	4.08334	0.0001209	0.0290562	0.0274888	ARL8A/CHMP4B/CCDC69/CTNND1/EXOC1/MYH10/RDX/GNAI2/CCDC124/SEPTIN2/NUP62/ARL8B/CENPC/RALB/MBD5/PKP4/CELF2/TTC23L/ANXA2/USP3/DNM2/VPS37B/ZNF330/ANLN/MPLKIP/RALA/AURKA/EXOC6/CAPG/CHMP3/MITD1/MAP10/URB2/PIN1/SAFB/SIRT2/SEPTIN7/CHMP1B/MTCL1/PIK3C3/MICAL3/TTC28/EXOC4	43
CC	GO:0005770	late endosome	58/2335	318/19960	0.18239	1.5591	3.65814	0.000383848	0.0691886	0.0654562	ARL8A/CHMP4B/RAPGEF2/CCZ1/CD74/GRN/IRGM/HTT/WASHC1/ANKRD27/MAPK3/DDIT3/PRKAR1A/ARL8B/MARCHF1/PARM1/STEAP3/CXCR4/TMEM163/ANXA2/RAB27A/VPS13C/CCZ1B/VPS37B/IL12A/LRAT/TMEM192/EGFR/STARD3NL/VOPP1/VPS41/ATP13A4/SLC9A9/ATP10B/IL12B/CHMP3/DYSF/KCMF1/MITD1/RNF149/SFTPB/VAMP5/VAMP8/ASTN2/EXOC8/INSR/MAP2K2/MCOLN1/UBXN6/RNF133/RNF148/CHMP1B/NPC1/OSBPL1A/PIK3C3/RMC1/CLTCL1/MAPK1	58
CC	GO:0098858	actin-based cell projection	45/2335	234/19960	0.192308	1.64388	3.60614	0.000522778	0.0753845	0.0713179	MUC20/EPS8L2/ESPN/CA9/MSN/GRXCR2/PDGFRA/RDX/PLEKHG6/ADGRV1/OXTR/GRXCR1/RUFY3/MYO7B/CLRN2/PROM1/UBE2K/CD302/ERMN/PIEZO2/STRC/SPATA13/TSPEAR/MYO10/MYO1E/CYFIP1/SLC7A11/MYO1G/HOMER2/ACTG2/ANTXR1/ATP6V1B1/ELMOD3/PROM2/TM4SF19/ACTA1/ANKRD24/MYO1F/PIEZO1/PCDH15/LOXHD1/ABI2/ATP6V1E1/ATP8B1/EXOC4	45
CC	GO:0032420	stereocilium	17/2335	63/19960	0.269841	2.30665	3.78081	0.000693829	0.0757584	0.0716716	EPS8L2/ESPN/GRXCR2/RDX/ADGRV1/GRXCR1/CLRN2/PIEZO2/STRC/TSPEAR/HOMER2/ELMOD3/ANKRD24/PIEZO1/PCDH15/LOXHD1/ATP8B1	17
CC	GO:1902711	GABA-A receptor complex	8/2335	19/19960	0.421053	3.59923	4.12569	0.000794446	0.0757584	0.0716716	GABRA2/GABRA4/GABRB1/GABRB3/GABRA1/GABRA6/GABRB2/GABRG2	8
CC	GO:0001891	phagocytic cup	10/2335	28/19960	0.357143	3.05292	3.95662	0.000840592	0.0757584	0.0716716	IRGM/PIP5K1C/ABCA7/DNM2/MYO1G/CDC42SE2/ARHGAP25/MCOLN1/TRIP10/RAB31	10
MF	GO:0061809	NAD+ nucleotidase, cyclic ADP-ribose generating	11/2251	16/18737	0.6875	5.72265	6.98313	1.80137e-07	0.000208058	0.000198529	IL18R1/BST1/CD38/TLR1/TLR10/TLR6/TLR2/IL1RL2/IL18RAP/IL1R1/IL1RL1	11
MF	GO:0098973	structural constituent of postsynaptic actin cytoskeleton	8/2251	11/18737	0.727273	6.05371	6.19517	5.0548e-06	0.00291915	0.00278546	ACTBL2/POTEKP/POTEE/POTEF/POTEI/POTEJ/DBNL/ACTL9	8
MF	GO:0005200	structural constituent of cytoskeleton	30/2251	113/18737	0.265487	2.20987	4.76663	1.85525e-05	0.00683924	0.00652603	ACTBL2/CYLC2/MSN/TLN1/POTEKP/ARPC4/ACTR3/POTEE/POTEF/POTEI/POTEJ/TUBA3D/TUBA3E/EPB42/TUBGCP4/TLN2/TPM1/SORBS2/DBNL/ACTR2/ADD2/CTNNA2/TUBB2A/ACTA1/ANK2/ACTL9/TUBB4A/EPB41L3/TUBB6/TUBA8	30
MF	GO:0005149	interleukin-1 receptor binding	9/2251	16/18737	0.5625	4.68217	5.44462	2.65551e-05	0.00683924	0.00652603	IL1A/IL1B/IL1F10/IL1RN/IL36A/IL36B/IL36G/IL36RN/IL37	9
MF	GO:0070851	growth factor receptor binding	34/2251	138/18737	0.246377	2.05081	4.5781	2.96071e-05	0.00683924	0.00652603	FGF3/TIMM50/NRTN/PDGFRA/DAB2IP/AREG/BTC/EPGN/EREG/VEGFC/IL1A/IL1B/IL1F10/IL1RN/IL36A/IL36B/IL36G/IL36RN/IL37/KLB/PDGFD/SNX1/IL12A/FGF2/IL2/IL21/PDGFC/IL12B/CCDC88A/IL1R1/PDCL3/TGFA/PSPN/JAK2	34
MF	GO:0003953	NAD+ nucleosidase activity	7/2251	11/18737	0.636364	5.297	5.26754	7.60068e-05	0.0130014	0.0124059	IL18R1/BST1/CD38/IL1RL2/IL18RAP/IL1R1/IL1RL1	7
MF	GO:0030297	transmembrane receptor protein tyrosine kinase activator activity	9/2251	18/18737	0.5	4.16193	4.95924	9.00527e-05	0.0130014	0.0124059	NRG1/NRG3/DGKQ/AREG/BTC/EPGN/EREG/EGFR/TGFA	9
MF	GO:0045236	CXCR chemokine receptor binding	9/2251	18/18737	0.5	4.16193	4.95924	9.00527e-05	0.0130014	0.0124059	CXCL1/CXCL2/CXCL3/CXCL5/CXCL6/CXCL8/PF4/PF4V1/PPBP	9
MF	GO:0005125	cytokine activity	48/2251	238/18737	0.201681	1.67876	3.89403	0.000203062	0.0260596	0.0248662	GDF7/IFNA10/IFNA17/IFNA7/NRG1/GRN/C17orf99/FAM3D/AREG/CXCL1/CXCL2/CXCL3/CXCL5/CXCL6/CXCL8/PF4/PF4V1/PPBP/IL1A/IL1B/IL1F10/IL1RN/IL36A/IL36B/IL36G/IL36RN/IL37/INHBB/NAMPT/IL12A/FGF2/IL15/IL2/IL21/INHBA/IL12B/BMP10/THNSL2/WNT3A/WNT9A/CCL25/EBI3/TNFSF14/TNFSF9/FAM3C/WNT16/WNT2/TAFA5	48
MF	GO:0140410	monoatomic cation:bicarbonate symporter activity	7/2251	13/18737	0.538462	4.48208	4.64065	0.00031734	0.0355149	0.0338884	SLC39A10/SLC39A8/SLC39A5/SLC4A4/SLC4A10/SLC4A5/SLC39A6	7
MF	GO:0008188	neuropeptide receptor activity	15/2251	48/18737	0.3125	2.60121	4.10434	0.000338237	0.0355149	0.0338884	GRPR/NTSR2/NPFFR2/NPY1R/NPY2R/NPY5R/QRFPR/NMUR2/SORCS2/PROKR1/TACR1/GALR1/NPSR1/MC2R/TACR2	15
MF	GO:0016799	hydrolase activity, hydrolyzing N-glycosyl compounds	13/2251	39/18737	0.333333	2.77462	4.09929	0.000412721	0.0397244	0.0379052	IL18R1/OGG1/BST1/CD38/TLR1/TLR10/TLR6/TLR2/IL1RL2/MACROD2/IL18RAP/IL1R1/IL1RL1	13
MF	GO:0045296	cadherin binding	61/2251	334/18737	0.182635	1.52023	3.54478	0.000529892	0.0470789	0.0449228	EPS8L2/CEMIP2/CHMP4B/GAPVD1/LARP1/TLN1/CAST/CTNND1/PPP1CA/RARS1/RDX/DAB2IP/CDH24/HDLBP/SEPTIN2/PKP3/CBL/GOLGA2/AHNAK/CNN2/PLCB3/KDR/PAICS/USO1/PROM1/ACVR1/PKP4/NCK1/COBLL1/ANXA2/CCNB2/SNX1/ANLN/DBNL/EGFR/YKT6/CLINT1/TRPC4/CAPG/CNGA3/CTNNA2/PCBP1/RAB1A/DLG1/PAK2/EEF2/PLIN3/RAB11B/SH3GL1/CTNND2/TES/SEPTIN7/CDH2/PTPRM/VAPA/P2RX4/ARVCF/CRKL/PI4KA/RANBP1/KIF5B	61
MF	GO:0022851	GABA-gated chloride ion channel activity	8/2251	18/18737	0.444444	3.69949	4.23395	0.000614337	0.0506828	0.0483617	GABRA2/GABRA4/GABRB1/GABRB3/GABRA1/GABRA6/GABRB2/GABRG2	8
MF	GO:0016798	hydrolase activity, acting on glycosyl bonds	29/2251	131/18737	0.221374	1.84269	3.57638	0.000758065	0.058371	0.0556978	AMY1A/AMY1B/AMY1C/CEMIP2/IL18R1/GM2A/SMPD1/HEXB/EDEM1/OGG1/BST1/CD38/GBA3/KLB/TLR1/TLR10/TLR6/TLR2/IL1RL2/MACROD2/IL18RAP/IL1R1/IL1RL1/LYG1/LYG2/MOGS/HEXA/LYZL1/LYZL2	29
MF	GO:0030296	protein tyrosine kinase activator activity	11/2251	32/18737	0.34375	2.86133	3.89392	0.0008486	0.0586552	0.055969	NRG1/NRG3/DGKQ/AREG/BTC/EPGN/EREG/STAP1/EGFR/TGFA/PAK2	11
MF	GO:0099186	structural constituent of postsynapse	9/2251	23/18737	0.391304	3.25716	4.00232	0.000863324	0.0586552	0.055969	ACTBL2/POTEKP/POTEE/POTEF/POTEI/POTEJ/DBNL/DLG1/ACTL9	9
MF	GO:0004890	GABA-A receptor activity	8/2251	19/18737	0.421053	3.50478	4.03632	0.000949946	0.0609549	0.0581634	GABRA2/GABRA4/GABRB1/GABRB3/GABRA1/GABRA6/GABRB2/GABRG2	8
MF	GO:0019001	guanyl nucleotide binding	69/2251	402/18737	0.171642	1.42872	3.21082	0.00137714	0.07953	0.0758878	DNM1/ARL8A/RHOQ/GFM2/IRGM/PDE10A/GNAI2/SEPTIN2/RAC3/ARL8B/ARL9/CNGA1/GUF1/NOA1/RASL11B/RAB6C/RAB6D/RABL2A/RALB/TUBA3D/TUBA3E/RAB28/RHOH/ARL5A/RND3/LRRK1/RAB27A/DNM2/GUCY1A1/GUCY1B1/MMAA/PDE5A/RAB33B/UCP1/LANCL2/RALA/SEPTIN14/URGCP/GNA15/NMUR2/THG1L/PRKG1/CNGA3/EIF5B/RAB1A/RTKN/SEPTIN10/BMS1/TUBB2A/ARF1/RAB4A/RHOU/EEF2/INSR/RAB11B/TUBB4A/AK3/GSPT1/SEPTIN7/GNAL/RAB12/RAB31/RIT2/TUBB6/GNAZ/RAB36/SEP…	69
MF	GO:0032561	guanyl ribonucleotide binding	69/2251	402/18737	0.171642	1.42872	3.21082	0.00137714	0.07953	0.0758878	DNM1/ARL8A/RHOQ/GFM2/IRGM/PDE10A/GNAI2/SEPTIN2/RAC3/ARL8B/ARL9/CNGA1/GUF1/NOA1/RASL11B/RAB6C/RAB6D/RABL2A/RALB/TUBA3D/TUBA3E/RAB28/RHOH/ARL5A/RND3/LRRK1/RAB27A/DNM2/GUCY1A1/GUCY1B1/MMAA/PDE5A/RAB33B/UCP1/LANCL2/RALA/SEPTIN14/URGCP/GNA15/NMUR2/THG1L/PRKG1/CNGA3/EIF5B/RAB1A/RTKN/SEPTIN10/BMS1/TUBB2A/ARF1/RAB4A/RHOU/EEF2/INSR/RAB11B/TUBB4A/AK3/GSPT1/SEPTIN7/GNAL/RAB12/RAB31/RIT2/TUBB6/GNAZ/RAB36/SEP…	69
