# Supplementary material for: Comparative Analysis of HEK293 Genomic Variability
Source: Biotechnol Bioeng. 2025 Nov 10;123(2):436–48. doi: 10.1002/bit.70105 (PMC12779178; doi:10.1002/bit.70105)
Supplement: Supplementary file 9 — supplementary_table_8_Alignment_metrics. [file BIT-123-436-s010.xlsx]

## Sheet: Tabelle1
Supplementary table 8. Excerpt from alignment metrics report generated with GATK CollectAlignmentSummaryMetrics for 13 samples.
Sample	Total reads/Pass filter reads	Reads aligned	Reads aligned [%]	HQ reads aligned	Mismatch rate	HQ error rate	Mean aligned read length	Reads aligned in pairs	Reads aligned in pairs [%]	Strand balance
HEK293_PE_p1	1483168746	1482951813	0.9999	1382587911	0.0033	0.0029	148.76	1482865160	0.9999	0.5001
HEK293_PE_p2	1650008054	1649741867	0.9998	1536487143	0.0036	0.0031	148.67	1649633224	0.9999	0.5001
HEK293_CD293	1690424182	1690157466	0.9998	1575915891	0.0035	0.0031	148.77	1690051578	0.9999	0.5001
HEK293_BalCD	1598021044	1597764249	0.9998	1489528351	0.0036	0.0031	148.77	1597661760	0.9999	0.5001
HEK293_F17	1617401266	1617134966	0.9998	1508064527	0.0035	0.0031	148.78	1617029028	0.9999	0.5001
HEK293_6E	1608913886	1608654270	0.9998	1505278800	0.0033	0.0029	148.69	1608548338	0.9999	0.5001
HEK293_adherent	1460117022	1459885510	0.9998	1357084846	0.0035	0.0030	148.67	1459795340	0.9999	0.5001
HEK293H	725592768	725227487	0.9995	680806255	0.0032	0.0028	148.86	725182820	0.9999	0.4998
HEK293F	779083382	778422823	0.9992	730633171	0.0029	0.0025	149.02	778371982	0.9999	0.4999
HEK293E	786506320	785762948	0.9991	736570731	0.0032	0.0028	148.80	785712570	0.9999	0.4999
HEK293Freestyle	682365060	681572005	0.9988	639349330	0.0027	0.0024	148.59	681529180	0.9999	0.4997
HEK293T	810287468	809747667	0.9993	760573916	0.0030	0.0026	149.10	809694760	0.9999	0.4999
