# Supplementary material for: Comparative Analysis of HEK293 Genomic Variability
Source: Biotechnol Bioeng. 2025 Nov 10;123(2):436–48. doi: 10.1002/bit.70105 (PMC12779178; doi:10.1002/bit.70105)
Supplement: Supplementary file 10 — supplementary_table_9_SV_size_exclusion. [file BIT-123-436-s008.xlsx]

## Sheet: Tabelle1
Supplementary table 9. Filtration of structural rearrangements. Total counts of initially detected candidates, quality pre-filtered SVs and size-filtered SVs with a cutoff of 300 base pairs. Total genome-wide appearance rates of size-filtered SV for 13 samples.
SV Type	Filter Category	HEK293_PE_p1	HEK293_PE_p2	HEK293_CD293	HEK293_BalCD	HEK293_F17	HEK293_6E	HEK293_adherent	HEK293H	HEK293F	HEK293E	HEK293Freestyle	HEK293T	HEK293
Deletions	candidates	72994	76415	75076	74495	75397	73630	71085	58987	62520	61646	59134	61922	62275
Deletions	pre filtered	4722	4940	4949	4856	4977	4701	4745	4029	4369	4283	3981	4299	4303
Deletions	size filtered	1990	2060	2082	2037	2059	1989	2032	1903	1968	1928	1890	1968	1953
Insertion	candidates	52136	54539	53693	53561	54555	51703	51439	47655	52338	51460	47877	51748	51594
Insertion	pre filtered	2653	2813	2751	2780	2880	2598	2593	2228	2748	2699	2210	2659	2697
Insertion	size filtered	477	476	479	484	497	464	485	397	496	479	410	490	471
Duplications	candidates	3175	3331	2714	2570	2616	3876	3014	1384	1604	1610	1369	1607	1552
Duplications	pre filtered	620	617	693	656	642	634	676	514	555	586	495	575	546
Duplications	size filtered	303	299	356	315	321	325	354	308	300	331	288	324	289
Translocations	candidates	144782	158010	86176	68044	67004	228914	126320	5444	6154	8698	8180	6414	6764
Translocations	pre filtered	1928	1984	2052	2068	2170	1932	2102	1732	1976	2306	1704	1930	1914
Translocations	size filtered	1661	1722	1786	1777	1880	1672	1803	1476	1653	1984	1438	1603	1623
Total	candidates	273087	292295	217659	198670	199572	358123	251858	113470	122616	123414	116560	121691	122185
Total	pre filtered	9923	10354	10445	10360	10669	9865	10116	8503	9648	9874	8390	9463	9460
Total	size filtered	4431	4557	4703	4613	4757	4450	4674	4084	4417	4722	4026	4385	4336
Total rates	size-filtered	700680	681306	660156	673036	652662	697688	664252	760214	702901	657500	771166	708030	716032
